# Supplementary material for: Functional Characterization of the EMBRYONIC FLOWER 2 Gene Involved in Flowering in Ginkgo biloba
Source: Front Plant Sci. 2021 Jun 21;12:681166. doi: 10.3389/fpls.2021.681166 (PMC8451716; doi:10.3389/fpls.2021.681166)
Supplement: Supplementary file 1 [file Data_Sheet_1.zip › Table S1.XLSX]

## Sheet: Sheet1
Table S1 Primer sequence used in this study
Primer	Sequence）（5’-3’）	Description
GbEMF2-F	ATGAGGAATCATGCACGTAA	Specific primer for gene amplification, forward
GbEMF2-R	TTGATTCTTACTGAAGTTCTCCAAG	Specific primer for gene amplification, reverse
GbEMF2-dF	AAATACAAGCAAAGCGACAGAGACG	GbEMF2 forward primer for qRT-PCR
GbEMF2-dR	AGAATCCAAAATTGGGCTAGACACC	GbEMF2 reverse primer for qRT-PCR
GbGAPDH-F	TTGGTCTCCCGTGCTAATGG	GAPDH forward primer for qRT-PCR
GbGAPDH-R	CAACAACGAACATGGGAGCAT	GAPDH reverse primer for qRT-PCR
GbEMF2-X	GACTCTAGAATGAGGAATCATGCACGTAA	forward primer for expression
GbEMF2-B	GGGGATCCCTATTGATTCTTACTGAAGTTCTCCAAG	reverse primer for expression
AtActin-F	GCACTTGCACCAAGCAGCAT	Actin forward primer for qRT-PCR
AtActin-R	ACGATTCCTGGACCTGCCTCA	Actin reverse primer for qRT-PCR
AtAIR3-F	GGATGACATTCCTGGACCTATC	AtAIR3 forward primer for qRT-PCR
AtAIR3-R	GACCGGGATTCACAGCTAAA	AtAIR3 reverse primer for qRT-PCR
AtHAB1-F	GGCTTGTAGGTTGCTGACTAT	AtHAB1 forward primer for qRT-PCR
AtHAB1-R	ACCCTCTCCTGTATTCCTCTT	AtHAB1reverse primer for qRT-PCR
AtCRK4-F	TGGCTATATGTCTCCCGAGTAT	AtCRK4 forward primer for qRT-PCR
AtCRK4-R	CCAGCACTAGTACCATCCATTT	AtCRK4 reverse primer for qRT-PCR
AtSRG1-F	GCTTATGAACCACCCGATCTT	AtSRG1 forward primer for qRT-PCR
AtSRG1-R	ATGACGTGGCAAGGGATATG	AtSRG1 reverse primer for qRT-PCR
AtCYP72A-F	GGTGGGTATGGAGAACGTTAAA	AtCYP72A forward primer for qRT-PCR
AtCYP72A-R	CCGATTAGAGGCGTGTAAGAAG	AtCYP72A reverse primer for qRT-PCR
AtPYL6 -F	GTTGGTCCTTCTCAGTGCTT	AtPYL6 forward primer for qRT-PCR
AtPYL6 -R	TTGTACGCTTGAGGGTGTTC	AtPYL6 reverse primer for qRT-PCR
AtSRM1-F	GTTACAGGAGGAGGACAACAAC	AtSRM1 forward primer for qRT-PCR
AtSRM1-R	GCACCACCATACATCCCTAATC	AtSRM1 reverse primer for qRT-PCR
AtFLC-F	CCTTAAATCGGCGGTTGAAATC	AtFLC forward primer for qRT-PCR
AtFLC-R	TACAAACGCTCGCCCTTATC	AtFLC reverse primer for qRT-PCR
AtFER3-F	CTCCGCTCTCTCAAACCATATC	AtFER3 forward primer for qRT-PCR
AtFER3-R	GGAGTCAACGGGATCTTTCTC	AtFER3 reverse primer for qRT-PCR
AT1G05340-F	CCTGTACATCACCACCACCG	AT1G05340 forward primer for qRT-PCR
AT1G05340-R	GCAAATGTCCAGGGCACAAC	AT1G05340 reverse primer for qRT-PCR
AtDEFL-F	ACTGTTTCAGAGTCTGCAGAGG	AtDEFL forward primer for qRT-PCR
AtDEFL-R	CGACAATCGACACAAGCTTCAC	AtDEFL reverse primer for qRT-PCR
AT1G47395-F	CCTCATCACACTTCTTCACTCG	AT1G47395 forward primer for qRT-PCR
AT1G47395-R	AACATACACCACGGAAGCAC	AT1G47395 reverse primer for qRT-PCR
AtLKR-F	TTGGGGAATGGAGTTGTGGG	AtLKR forward primer for qRT-PCR
AtLKR-R	AACCACAATGCGGGAAATGC	AtLKR reverse primer for qRT-PCR
AtLEA2-F	CTCGTTCTCTCGCTAACGCT	AtLEA2 forward primer for qRT-PCR
AtLEA2-R	TCTTCTTCATCTCCGCGGTC	AtLEA2 reverse primer for qRT-PCR
AtFER1-F	GCTAATCCCGCTCTGTCTCC	AtFER1 forward primer for qRT-PCR
AtFER1-R	TTCGAAAGGCTGGAACACGA	AtFER1reverse primer for qRT-PCR
AtERF113-F	AGACTGATGTCACCGCCATG	AtERF113 forward primer for qRT-PCR
AtERF113-R	CTGCTTTCTTTGGATCGCGG	AtERF113 reverse primer for qRT-PCR
