# Supplementary material for: Functional Characterization of the EMBRYONIC FLOWER 2 Gene Involved in Flowering in Ginkgo biloba
Source: Front Plant Sci. 2021 Jun 21;12:681166. doi: 10.3389/fpls.2021.681166 (PMC8451716; doi:10.3389/fpls.2021.681166)
Supplement: Supplementary file 1 [file Data_Sheet_1.zip › Table S2.XLSX]

## Sheet: Sheet1
Table S2 Similarity of GbEMF2 protein and other plant EMF2 protein sequences
Species	Accession No.	Similarity	E-value
Elaeis guineensis	XP_010905821.1	0.54	0
Phoenix dactylifera	XP_017698244.1	0.55	0
Nelumbo nucifera	XP_010275448.1	0.54	0
Amborella trichopoda	XP_020519284.1	0.55	0
Papaver somniferum	XP_026403774.1	0.52	0
Yucca filamentosa	ABD85300.1	0.49	0
Musa acuminata subsp. Malaccensis	XP_009389189.1	0.53	0
Asparagus officinalis	ABD85301.1	0.49	0
Acorus americanus	ABI99481.1	0.5	0
Eschscholzia californica	ABD98791.1	0.46	0
Cicer arietinum	XP_004496084.1	0.37	2e-142
Vitis vinifera	CBI38586.3	0.57	3e-141
Sesamum indicum	XP_011101095.1	0.54	2e-139
Cucumis melo	XP_016901511.1	0.53	8e-136
Camellia sinensis	XP_028111748.1	0.54	1e-135
Erythranthe guttata	XP_012839959.1	0.53	3e-135
Cucumis sativus	KGN53171.1	0.53	4e-135
Coffea canephora	CDP05385.1	0.53	1e-132
Camellia sinensis	ACV87734.1	0.54	8e-132
Citrus clementina	XP_006421518.1	0.52	6e-129
Prunus mume	XP_008226219.1	0.54	4e-128
Prunus persica	XP_007214656.1	0.54	4e-128
Pyrus x bretschneideri	XP_009344625.1	0.54	1e-127
Zostera marina	KMZ65760.1	0.51	5e-127
Malus domestica	XP_008368502.1	0.54	2e-126
Citrus sinensis	XP_006490021.1	0.52	4e-126
Gossypium raimondii	KJB19635.1	0.56	9e-126
Nicotiana tomentosiformis	XP_009605028.1	0.51	1e-125
Ricinus communis	EEF51620.1	0.54	2e-125
Arabis alpina	KFK26737.1	0.5	5e-125
Capsella rubella	XP_006282284.1	0.51	2e-124
Nicotiana tabacum	XP_016465180.1	0.49	3e-124
Nicotiana sylvestris	XP_009803249.1	0.49	4e-124
Gossypium hirsutum	XP_016739898.1	0.56	1e-123
Manihot esculenta	OAY48091.1	0.53	7e-123
