# Supplementary material for: Functional Characterization of the EMBRYONIC FLOWER 2 Gene Involved in Flowering in Ginkgo biloba
Source: Front Plant Sci. 2021 Jun 21;12:681166. doi: 10.3389/fpls.2021.681166 (PMC8451716; doi:10.3389/fpls.2021.681166)
Supplement: Supplementary file 1 [file Data_Sheet_1.zip › Table S3.XLSX]

## Sheet: Sheet1
Table S3 Su(Z)12 homologous protein sequences used in the phylogenetic analysis
Abbreviation	Species	Accession No.
EgEMF2	Elaeis guineensis	XP_010905821.1
PdEMF2	Phoenix dactylifera	XP_017698244.1
AtrEMF2	Amborella trichopoda	XP_020519284.1
PsEMF2	Papaver somniferum	XP_026403774.1
CsiEMF2	Camellia sinensis	XP_028111748.1
HsEMF2	Hibiscus syriacus	KAE8711847.1
DzEMF2	Durio zibethinus	XP_022730764.1
PvEMF2	Pistacia vera	XP_031287439.1
CpEMF2	Carica papaya	XP_021905596.1
JcEMF2	Jatropha curcas	XP_012090510.1
RcEMF2	Ricinus communis	XP_002511018.2
HbEMF2	Hevea brasiliensis	XP_021687122.1
MdEMF2	Malus domestica	XP_028944977.1
PaEMF2	Prunus avium	XP_021832431.1
PduEMF2	Prunus dulcis	XP_034211225.1
RchEMF2	Rosa chinensis	XP_024198433.1
QlEMF2	Quercus lobata	XP_030934387.1
CmEMF2	Cucumis melo	XP_016901501.1
McEMF2	Momordica charantia	XP_022140938.1
PpEMF2	Prunus persica	XP_020417571.1
GhEMF2	Gossypium hirsutum	XP_016739900.1
AtEMF2	Arabidopsis thaliana	BAB58957.1
AtFIS2	A. thaliana	OAP10092.1
DpFIS2	Dendroctonus ponderosae	XP_019769307.1
CsoFIS2	Chlorella sorokiniana	PRW44893.1
ZmFIS2	Zea mays	Q8VZY6.1
BrFIS2	Brassica rapa	XP_009143634.2
CrFIS2	Capsella rubella	XP_006295553.1
CsFIS2	Camelina sativa	XP_019101942.1
CcVRN2	Cajanus cajan	KYP78574.1
GsVRN2	Glycine soja	KHN34901.1
HsVRN2	Hibiscus syriacus	KAE8690205.1
AtVRN2	Arabidopsis thaliana	AAL32135.1
CsVRN2	Camelina sativa	XP_010434757.1
BrVRN2	Brassica rapa	XP_020420151.1
GaVRN2	Gossypium arboreum	KHG08806.1
RsVRN2	Raphanus sativus	XP_018449100.1
