# Supplementary material for: Functional Characterization of the EMBRYONIC FLOWER 2 Gene Involved in Flowering in Ginkgo biloba
Source: Front Plant Sci. 2021 Jun 21;12:681166. doi: 10.3389/fpls.2021.681166 (PMC8451716; doi:10.3389/fpls.2021.681166)
Supplement: Supplementary file 1 [file Data_Sheet_1.zip › Table S4.XLS]

#GO_classify1	GO_classify2	All gene	DE gene	Genes
#Total_gene		25860	2343
cellular component	extracellular region	3274	464	AT5G22860;AT1G26380;AT3G51430;AT3G05030;AT3G43110;AT1G62225;AT1G03220;AT5G55132;AT1G34060;AT5G20940;AT5G05110;AT1G76955;AT4G27150;AT5G08760;AT3G57620;AT2G40610;AT1G07000;AT1G66390;AT1G18980;AT3G03640;AT4G12470;AT1G73040;AT1G80820;AT1G61810;AT4G12890;AT2G43570;AT2G38530;AT4G02360;AT5G24090;AT5G51490;AT4G29740;AT1G31690;AT1G02310;AT5G60630;AT3G18080;AT1G65486;AT2G40113;AT1G02813;AT5G52320;AT1G60270…
cellular component	cell	22797	1986	AT3G48410;AT5G53210;AT5G54840;AT5G10290;AT1G66040;AT5G07760;AT3G45650;AT3G55970;AT1G61740;AT2G18193;AT3G01600;AT2G31730;AT1G56100;AT3G48340;AT2G04100;AT5G59680;AT5G54610;AT1G20160;AT1G80570;AT1G51402;AT5G02020;AT5G09930;AT5G66740;AT1G07590;AT2G18910;AT4G19120;AT5G45820;AT1G78680;AT5G20380;AT5G44070;AT4G22820;AT3G21950;AT5G25190;AT1G65490;AT3G60700;AT2G01008;AT5G63230;AT2G46680;AT2G33160;AT4G01420…
cellular component	nucleoid	60	1	AT2G27402
cellular component	membrane	10225	1003	AT1G73220;AT5G13800;AT1G60680;AT1G32450;AT5G44050;AT3G59700;AT1G61430;AT2G21620;AT3G09260;AT2G32190;AT4G00955;AT5G50600;AT4G04750;AT1G22570;AT4G27710;AT3G51860;AT2G25470;AT1G23020;AT1G07570;AT5G67030;AT3G50840;AT1G78530;AT3G61880;AT3G23120;AT3G20300;AT4G20110;AT4G21020;AT1G07380;AT1G17810;AT5G24160;AT1G12500;AT3G16250;AT5G59400;AT3G50140;AT1G63840;AT4G12500;AT1G53100;AT3G17810;AT1G05020;AT2G42800…
cellular component	virion	39	1	AT3G12860
cellular component	cell junction	1265	136	AT1G10540;AT3G16420;AT2G35980;AT2G44790;AT5G38280;AT3G16450;AT3G09440;AT4G12500;AT1G09560;AT1G52100;AT4G00960;AT1G69610;AT3G44300;AT3G54140;AT5G25980;AT4G07960;AT3G53480;AT2G02930;AT4G29010;AT3G15990;AT3G09260;AT4G23160;AT3G44310;AT3G13920;AT2G10940;AT1G78830;AT3G62700;AT2G41100;AT2G46880;AT1G31540;AT1G78100;AT2G39310;AT3G12860;AT3G45860;AT4G06534;AT4G12480;AT3G15950;AT1G43910;AT5G51550;AT4G21230…
cellular component	membrane-enclosed lumen	1271	51	AT5G01840;AT1G78600;AT3G13920;AT5G37670;AT2G19670;AT4G24970;AT3G42670;AT1G29460;AT3G55630;AT4G28395;ATCG01310;AT5G62530;AT5G56010;AT3G17390;AT2G36460;AT3G12860;AT5G46180;AT1G07350;AT1G03090;AT1G23800;AT5G01820;AT1G17560;AT2G33710;ATCG00830;AT3G15950;AT5G62520;AT2G19500;AT5G03210;AT3G45300;AT3G09440;AT3G43190;AT1G66040;AT4G18830;AT5G09590;AT3G56350;AT1G76600;AT2G33150;AT2G38250;AT1G66280;AT3G19170…
cellular component	macromolecular complex	2878	110	AT1G32470;AT5G21430;AT1G53870;AT2G35370;AT5G59240;ATCG01310;AT5G42010;AT1G75600;AT5G24770;AT5G56860;AT5G67480;ATCG00070;AT1G58290;AT2G05070;ATCG00830;AT5G38420;AT2G24240;ATCG00130;AT1G03090;AT1G56170;AT1G07350;ATCG00080;AT3G12860;AT1G58340;AT1G29910;AT3G56970;AT5G47250;AT1G17560;AT4G20110;AT5G64040;AT2G40100;AT3G16250;AT3G63210;AT5G25980;AT2G18050;AT5G04150;AT3G13640;AT5G24270;AT1G17530;AT1G69610…
cellular component	organelle	18930	1489	AT3G48000;AT1G74770;AT3G13220;AT2G39060;AT4G35380;ATCG00480;AT3G59140;AT3G28290;AT4G21890;AT5G46950;AT5G64190;AT5G25440;AT1G29680;AT4G23200;AT3G25810;AT5G44260;AT3G11980;AT5G44575;AT3G46690;AT3G03310;AT3G21560;AT1G73880;AT2G43110;AT3G63210;AT4G25810;AT1G07985;AT4G37430;AT1G80660;AT2G46270;AT5G47150;AT2G15890;AT3G47430;AT5G56100;AT1G44800;AT3G48480;AT3G55610;AT5G24390;AT5G07010;AT1G68520;AT5G58350…
cellular component	other organism	1	0
cellular component	other organism part	1	0
cellular component	extracellular region part	168	39	AT2G05380;AT3G20210;AT5G20630;AT1G32960;AT1G78670;AT3G02885;AT4G11310;AT5G60360;AT5G39190;AT1G32950;AT2G22860;AT1G72610;AT4G39090;AT1G07000;AT5G45890;AT1G02305;AT5G39160;AT5G59305;AT3G48340;AT1G47128;AT5G51550;AT3G49780;AT2G19500;AT4G29740;AT2G34925;AT5G24090;AT2G43590;AT4G01610;AT5G50260;AT2G35150;AT1G32940;AT5G49360;AT3G10740;AT4G16260;AT1G35140;AT2G26390;AT4G30610;AT5G39130;AT3G02240
cellular component	organelle part	5428	327	AT1G49320;ATCG01010;AT3G57280;AT3G47070;AT5G13740;AT4G17220;ATCG01020;AT3G16130;AT2G38170;AT2G02020;AT3G53230;AT5G49190;AT3G58790;AT3G48850;ATCG00120;AT2G41190;AT2G38250;AT2G33150;AT5G16190;AT3G62150;AT1G74020;ATCG01130;AT4G04770;AT5G37670;AT1G06430;AT3G23430;AT2G25080;Arabidopsis_thaliana_newGene_526;AT1G70680;AT1G21140;ATCG01300;AT5G44480;AT5G46180;AT3G03310;AT3G11980;AT1G76530;AT2G18050;AT1G54…
cellular component	virion part	39	1	AT3G12860
cellular component	membrane part	7474	753	AT5G06230;AT1G74440;AT1G68650;AT1G74200;AT3G62700;AT1G68170;AT4G31830;AT4G34320;AT1G24070;AT2G34360;AT3G57020;AT3G26200;AT4G24120;AT3G59030;AT3G46900;AT4G24960;AT2G19500;AT5G48400;AT2G04040;AT1G01240;AT2G46880;AT1G74290;AT3G45860;AT4G18250;AT1G08920;AT1G69610;AT1G17530;AT2G35060;AT3G05660;AT5G24030;AT4G27720;AT1G20630;AT4G19690;AT5G09870;AT5G56540;AT4G03820;AT1G23040;AT2G22500;AT1G01070;AT3G14680…
cellular component	cell part	22789	1986	AT5G03495;AT5G19240;AT1G14390;AT3G02020;AT5G15190;AT2G21260;AT5G64100;AT5G64750;AT2G21650;AT1G14880;AT1G64940;AT4G34860;AT2G02120;AT1G55920;AT2G47770;AT5G19440;AT3G53420;AT3G49270;AT4G23670;AT1G70300;AT4G23810;AT5G40850;AT1G50040;AT3G23880;AT5G09820;AT5G16200;AT1G65250;AT4G21870;AT1G49010;AT1G70820;AT1G12750;AT3G46080;AT2G16790;AT1G28230;AT1G76160;AT1G43160;AT5G41315;AT3G01290;AT3G60730;AT5G59650…
cellular component	symplast	1262	136	AT4G23310;AT5G06320;AT5G56010;AT3G17390;AT5G58070;AT3G16460;AT5G44130;AT4G23300;AT3G55610;AT5G59700;AT2G25450;AT4G35060;AT3G45600;AT4G26950;AT3G25640;AT5G26340;AT1G51805;AT3G03780;AT3G02885;AT5G26280;AT4G23200;AT4G38950;AT3G52470;AT5G25440;AT5G48450;AT4G04570;AT4G23240;AT1G62440;AT2G23810;AT1G02520;AT4G11460;AT1G13100;AT1G47128;AT4G39650;AT5G44380;AT4G27450;AT3G28220;AT4G27300;AT2G19650;AT2G35960…
cellular component	supramolecular complex	229	9	AT1G77460;AT4G16520;AT1G78430;AT3G06420;AT4G38950;AT4G17220;AT1G18410;AT2G41110;AT5G15600
molecular function	transcription factor activity, protein binding	297	33	AT1G56160;AT4G05100;AT5G52600;AT1G57560;AT4G22680;AT1G56650;AT5G67480;AT2G47190;AT1G71030;AT1G78600;AT5G59780;AT3G50060;AT4G21440;AT3G23250;AT5G49330;AT5G67300;AT4G33450;AT2G43440;AT1G48000;AT1G66390;AT5G24120;AT4G39070;AT3G24650;AT5G07690;AT5G35550;AT1G17380;AT1G17950;AT3G13540;AT1G18960;AT1G02340;AT3G24500;AT5G07700;AT2G16720
molecular function	nucleic acid binding transcription factor activity	1822	228	AT2G40750;AT1G18860;AT5G01820;AT1G77450;AT5G65080;AT3G51960;AT5G67300;AT4G27410;AT4G21440;AT1G29860;AT3G17600;AT5G24800;AT3G04420;AT5G39610;AT5G18270;AT3G56980;AT1G25250;AT1G71030;AT5G25190;AT1G78600;AT2G46680;AT4G35900;AT5G47670;AT3G04060;AT5G48560;AT1G06160;AT1G43160;AT1G52890;AT5G13330;AT4G11660;AT4G05100;AT2G41240;AT4G01720;AT5G41315;AT1G49010;AT2G14210;AT3G18010;AT3G46080;AT4G23810;AT5G26630…
molecular function	catalytic activity	10162	1065	AT5G52160;AT2G19500;AT5G17390;AT4G21320;AT3G04280;AT1G72680;AT2G46880;AT5G58840;AT4G31870;AT1G74590;AT1G53580;AT4G26830;AT3G45860;AT2G21890;AT5G06230;AT2G42790;AT2G23590;AT4G04695;AT4G15490;AT3G62700;AT3G44310;AT3G57020;AT4G23600;AT1G62180;AT1G54870;AT1G09510;AT3G14680;AT4G34350;AT4G15233;AT4G07960;AT4G11310;AT1G28010;AT3G44300;AT4G03070;AT1G21130;AT2G39420;AT5G54190;AT2G29420;AT3G14700;AT4G37370…
molecular function	signal transducer activity	468	42	AT2G35960;AT4G18250;AT2G26290;AT2G46670;AT2G40670;AT1G59940;AT2G35980;AT4G23050;AT5G55090;AT3G21380;AT5G38280;AT1G68050;AT2G46790;AT1G62440;AT2G23770;AT1G52290;AT5G02810;AT3G08570;AT1G07570;AT2G29120;AT3G50840;AT5G42010;AT1G52770;AT4G36450;AT2G13790;AT2G29110;AT3G15340;AT5G59670;AT2G32885;AT5G24470;AT3G04280;AT2G02710;AT1G62400;AT5G48400;AT5G48410;AT4G26890;AT1G05100;AT5G47250;AT4G13660;AT2G18170…
molecular function	structural molecule activity	594	17	AT1G62440;AT5G56180;AT5G09820;ATCG00830;AT1G51270;AT1G17560;AT1G76930;AT2G34700;AT1G26770;AT1G69610;ATCG01310;AT5G59240;AT1G18330;AT4G22240;ATCG01020;AT1G61580;ATCG01300
molecular function	transporter activity	1529	203	AT1G80660;AT5G46050;AT4G21680;AT3G25260;AT2G36380;AT1G02520;AT1G58360;AT3G21080;AT1G76530;AT4G36670;AT1G72130;AT4G28390;AT3G03620;AT4G10310;AT1G50310;AT1G15150;AT2G26690;AT5G13170;AT1G63440;ATCG00470;AT3G13220;AT2G46790;AT4G32650;AT5G13670;ATCG00480;AT2G39060;AT3G59140;AT1G31820;AT4G28395;AT4G15236;AT5G26340;AT1G79900;AT1G70260;AT1G72160;AT5G58070;AT1G58340;AT1G31120;AT4G23010;AT4G17550;ATCG00130…
molecular function	binding	12579	1160	AT4G39650;AT5G44380;AT2G36380;AT4G14040;AT5G54080;AT3G14440;AT2G46670;AT3G57460;AT1G45180;AT3G05640;AT4G23240;AT4G04570;AT4G22680;AT1G17710;AT1G72660;AT2G47180;AT2G35390;AT4G13830;AT1G80730;AT1G19250;AT4G20860;AT2G43590;AT5G53290;AT3G61190;AT1G73040;AT2G12190;AT1G72900;AT4G39070;AT4G32250;AT1G75380;AT2G18328;AT4G27150;AT2G01530;AT2G34940;AT5G37260;AT2G40435;AT1G33970;AT5G14780;AT1G05510;AT3G08860…
molecular function	electron carrier activity	240	40	ATCG00680;AT3G06810;ATMG00590;AT4G33930;AT2G42750;AT1G30720;AT1G26380;AT1G06830;AT4G15670;AT3G51840;AT3G01440;AT1G03850;AT4G32490;AT2G34810;AT3G16250;AT1G60950;AT5G65110;AT5G44380;AT1G30730;AT1G04580;AT2G44790;AT5G20230;AT3G45300;AT5G44360;AT4G16760;AT1G26410;AT5G53870;AT2G15780;AT5G57920;AT1G26390;AT1G30700;AT1G22480;AT5G14760;AT4G20860;AT5G20960;AT5G61640;AT2G27150;AT4G15680;AT1G22470;AT1G26420
molecular function	antioxidant activity	200	40	AT2G25080;AT1G69880;AT2G38380;AT3G17790;AT4G11290;AT3G03670;AT5G64120;AT4G08770;AT1G48130;AT5G14130;AT4G31870;AT1G78380;AT1G14540;AT4G37530;AT3G24170;AT2G02390;AT3G32980;AT5G19880;AT4G31240;AT4G25100;AT1G20630;AT4G11600;AT5G64110;AT3G56350;AT3G01420;AT3G49120;AT4G33420;AT5G64100;AT4G08780;AT5G05340;AT2G37130;AT2G02930;AT4G36430;AT4G08390;AT1G78370;AT1G73680;AT4G37520;AT5G39580;AT2G18150;AT5G06730
molecular function	metallochaperone activity	11	0
molecular function	protein tag	8	0
molecular function	translation regulator activity	5	0
molecular function	nutrient reservoir activity	78	26	AT4G37050;AT1G03890;AT5G38940;AT3G04170;AT4G27140;AT5G24770;AT1G03880;AT2G28490;AT5G39130;AT5G39160;AT4G36700;AT1G18980;AT1G72610;AT1G09560;AT5G58070;AT5G39190;AT2G18540;AT4G24350;AT4G28520;AT4G27150;AT4G14630;AT5G54740;AT3G22640;AT5G20630;AT4G27170;AT3G63200
molecular function	molecular transducer activity	265	22	AT5G47250;AT1G52290;AT2G29120;AT1G07570;AT1G68050;AT5G59670;AT3G15340;AT4G32650;AT4G32500;AT5G48400;AT2G02710;AT5G48410;AT4G37680;AT2G23770;AT2G38310;AT2G13790;AT3G21380;AT2G29110;AT5G38280;AT5G05440;AT4G18250;AT2G26290
molecular function	molecular function regulator	467	42	AT4G12390;AT3G60730;AT1G11590;AT2G38310;AT1G67810;AT2G47550;AT2G26390;AT1G53870;AT5G49180;AT1G72060;AT5G06860;AT1G23200;AT1G14890;AT4G15750;AT3G48530;AT5G51490;AT2G43535;AT2G43510;AT5G46960;AT2G02120;AT5G64620;AT3G16420;AT1G09370;AT3G16130;AT2G45220;AT2G40330;AT5G05440;AT5G43580;AT1G73260;AT2G38900;AT1G56100;AT1G47960;AT5G46950;AT5G05110;AT3G43270;AT4G03930;AT2G43050;AT1G17860;AT3G04320;AT1G53890…
biological process	reproduction	1879	171	AT1G52690;AT4G00310;AT2G34650;AT1G56430;AT2G40300;AT5G12360;AT1G30100;AT1G64980;AT2G41260;AT5G22260;AT2G41850;AT4G24120;AT2G35300;AT1G72520;AT4G24960;AT3G59030;AT2G29090;AT1G01480;AT1G01060;AT1G53580;AT1G78860;AT5G43270;AT4G17030;AT2G21890;AT5G49448;AT3G63060;AT4G21020;AT3G07970;AT3G51810;AT3G16450;AT4G29010;AT5G06730;AT3G20210;AT1G61430;AT5G67110;AT1G01070;AT4G28520;AT3G56090;AT3G22460;AT3G61880…
biological process	cell killing	277	19	AT2G43510;AT2G43535;AT5G55132;AT5G42235;AT1G13608;AT1G75830;AT1G13607;AT3G59930;AT5G44973;AT3G48231;AT5G44420;AT1G19610;AT5G44430;AT3G04720;AT1G13609;AT4G11760;AT3G12500;AT2G02120;AT2G21465
biological process	immune system process	428	78	AT2G23620;AT5G06320;AT4G16920;AT5G56010;AT2G21890;AT1G33560;AT5G44420;AT1G19250;AT5G47250;AT1G72680;AT4G16990;AT4G12480;AT3G15356;AT5G03210;AT4G37150;AT1G56650;AT5G46350;AT3G50470;AT3G01310;AT3G04720;AT3G52450;AT1G75040;AT1G56160;AT2G23590;AT5G38900;AT5G60360;AT1G32950;AT5G07700;AT1G32960;AT3G52430;AT4G36280;AT3G58350;AT2G23770;AT1G31290;AT4G14400;ATCG00480;AT4G18360;AT4G12500;AT5G07690;AT3G01420…
biological process	behavior	5	1	AT4G34550
biological process	metabolic process	10898	1055	AT3G52430;AT1G50310;AT3G30180;AT5G39190;AT1G69500;AT2G40370;AT3G49670;AT1G47128;AT4G11600;AT1G06570;AT2G18370;AT1G21670;AT4G18360;AT1G04380;AT2G34080;AT3G21240;AT4G33420;AT3G30775;AT1G05100;AT1G29910;AT3G17390;AT5G14470;AT1G33560;AT2G41210;AT2G29370;AT5G67310;AT1G63090;AT4G39710;ATCG00040;AT5G48570;AT2G35370;AT3G01310;AT1G21440;AT3G42960;AT2G19190;AT4G09020;AT4G13770;AT1G55450;AT1G61810;AT4G23050…
biological process	cellular process	12163	1136	AT5G16190;AT1G74020;AT3G23430;AT4G04770;AT1G21140;ATCG01300;Arabidopsis_thaliana_newGene_526;AT1G56540;AT4G16760;AT3G14050;AT2G35930;AT1G18400;AT4G13660;AT5G57220;AT3G58070;AT3G19440;AT5G14130;AT5G14760;AT1G15040;AT1G23200;AT4G23320;AT5G62150;AT5G24120;AT4G17220;AT3G57280;AT5G19880;AT3G11010;AT1G14520;AT3G49780;AT5G22290;AT4G27950;AT1G32170;AT1G56010;AT5G66400;AT1G73680;AT1G26960;AT1G02360;AT3G45…
biological process	reproductive process	1872	171	AT3G44540;AT4G02280;AT3G55610;AT5G53290;AT1G02820;AT3G57510;AT3G24170;AT5G07500;AT2G41210;AT5G24860;AT1G64110;AT4G36380;AT5G14470;AT5G56010;AT5G58070;AT4G30090;AT5G07190;AT1G17560;AT5G65410;AT5G24080;AT3G42960;AT4G28395;AT1G20900;AT1G11340;AT2G01520;AT3G15510;AT1G03890;AT5G50570;AT3G10320;AT3G19580;AT3G49670;AT3G13540;AT1G11280;AT5G63800;AT1G61440;AT2G32370;AT5G13170;AT5G45800;AT3G15670;AT4G26740…
biological process	biological adhesion	25	2	AT3G22200;AT3G28290
biological process	signaling	2190	229	AT1G58190;AT1G09450;AT1G07390;AT1G22690;AT5G49448;AT1G22810;AT1G31540;AT1G78100;AT3G54430;AT2G32885;AT2G33710;AT1G48260;AT2G06200;AT4G16990;AT5G48400;AT3G04280;AT1G77640;AT5G52300;AT5G14210;AT2G40340;AT2G29110;AT5G54510;AT3G15500;AT1G70810;AT2G38310;AT1G74200;AT4G36450;AT4G32800;AT1G04240;AT4G04695;AT3G22370;AT1G56160;AT2G34650;AT1G69730;AT1G72770;AT3G23120;AT1G07570;AT3G50840;AT5G67030;AT2G29120…
biological process	multicellular organismal process	3129	327	AT5G46590;AT1G18330;AT3G10320;AT5G50570;AT3G15510;AT1G03890;AT1G20900;AT1G11340;AT5G59700;AT3G55610;AT3G24170;AT4G02280;AT5G47250;AT1G17560;AT5G65410;AT4G30090;AT2G36985;AT5G07680;AT1G58340;AT5G56010;AT4G15910;AT3G11980;AT4G27300;AT3G63210;AT3G15670;AT1G01010;AT4G11900;AT4G02380;AT3G53040;AT1G52880;AT2G15890;AT4G00120;AT3G04070;AT4G14465;AT3G13220;AT3G13540;AT1G33430;AT3G14940;AT2G32370;AT1G61440…
biological process	developmental process	3438	370	AT4G21020;AT3G49120;AT1G70530;AT3G63060;AT1G77000;AT2G43440;AT3G32980;AT1G05675;AT4G33050;AT3G51810;AT3G07970;AT2G35980;AT3G20210;AT4G34740;AT1G73220;AT4G29010;AT1G32450;AT3G51840;AT3G61880;AT5G05340;AT3G56090;AT3G61890;AT2G01890;AT2G33770;AT2G40300;AT2G34650;AT4G00310;AT5G54510;AT2G47190;AT5G22260;AT2G41850;AT1G64980;AT1G01060;AT3G54430;AT2G06200;AT3G06020;AT3G11340;AT5G52300;AT3G50060;AT1G76690…
biological process	growth	520	46	Arabidopsis_thaliana_newGene_526;AT5G54510;AT1G64980;AT2G33160;AT1G35140;AT1G26770;AT3G29030;AT1G56430;AT2G34650;AT1G48130;AT1G77460;AT5G28490;AT4G37010;AT4G36380;AT5G39260;AT1G09240;AT1G12950;AT4G17030;AT4G34600;AT3G14050;AT1G23010;AT5G04950;AT1G72520;AT2G41210;AT1G55020;AT1G72150;AT3G21380;AT1G12610;AT3G32980;AT5G09870;AT5G56540;AT3G49120;AT2G40610;AT3G29810;AT1G04160;AT3G22200;AT2G28950;AT1G09…
biological process	locomotion	59	4	AT3G58350;AT2G33330;AT3G22200;AT2G15890
biological process	single-organism process	10294	1231	AT1G67110;AT2G18170;AT3G03470;AT2G36460;AT3G06880;AT4G09760;AT5G14740;AT1G23090;AT3G14700;AT2G39200;AT4G16370;AT3G17600;AT2G32550;AT4G27410;AT4G37370;AT1G61820;AT3G58750;AT3G63280;AT1G06160;AT2G13680;AT5G20960;AT1G09790;AT3G10020;AT3G10340;AT1G62810;AT4G16160;AT3G23920;AT3G14660;AT5G17700;AT1G51140;AT3G56350;AT5G59310;AT1G51680;AT3G45290;AT4G34180;AT2G36750;AT5G64630;AT1G11190;AT3G16530;AT1G28670…
biological process	rhythmic process	128	28	AT1G68050;AT2G46790;AT3G14620;AT4G37530;AT5G24470;AT4G37520;AT4G36240;AT5G02810;AT4G13660;AT5G48250;AT5G64170;AT5G64120;AT2G18170;AT2G37130;AT5G37260;AT3G21890;AT4G34550;AT2G06255;AT1G18330;AT2G46670;AT4G36450;AT4G09970;AT4G25100;AT5G56860;AT3G22231;AT2G17840;AT3G07650;AT5G15840
biological process	response to stimulus	6866	941	AT1G57560;AT4G14640;AT3G03670;AT2G03760;AT2G26980;AT5G51460;AT4G11290;AT4G34000;AT5G01600;AT5G38940;AT2G23150;AT1G47510;AT5G65380;AT2G25090;AT4G37790;AT2G43570;AT3G15340;AT5G24090;AT3G50980;AT4G37010;AT5G03720;AT3G09922;AT3G48990;AT1G16400;AT1G01720;AT1G60270;AT5G08640;AT4G39070;AT1G75380;AT2G26290;AT5G57050;AT1G72900;AT3G61190;AT4G23050;AT3G49580;AT1G17950;AT5G55132;AT1G03220;AT2G46450;AT3G08860…
biological process	localization	2945	332	AT3G05030;AT1G05510;AT2G46450;AT1G66570;AT1G25530;AT2G34940;AT4G27150;AT1G18200;AT1G07000;AT4G12470;AT3G10520;AT3G01550;AT3G01350;AT1G80820;AT4G27730;AT4G25350;AT5G65990;AT1G49960;AT3G15340;AT1G62500;AT2G38530;AT1G12950;AT1G09240;AT3G47950;AT1G02310;AT3G18080;AT2G46430;AT3G58550;AT1G29460;AT5G40240;AT2G25090;AT3G27870;AT1G79520;AT5G65380;AT1G72140;AT1G07430;AT1G26730;AT2G23150;AT4G22470;AT1G62510…
biological process	multi-organism process	1927	268	AT3G11480;AT1G64780;Arabidopsis_thaliana_newGene_526;AT1G61610;AT1G69410;AT5G57220;AT4G23320;AT5G46180;AT2G46440;AT5G51210;AT5G04950;AT2G43510;AT4G16760;AT1G56540;AT1G75030;AT5G13740;AT5G47220;AT3G51660;AT5G19880;AT2G35070;AT4G20970;AT4G11760;AT1G02360;AT1G01580;AT4G02420;AT3G26280;AT3G59930;AT4G36430;AT5G02490;ATCG00120;AT1G73680;AT1G11340;AT2G21465;AT1G56650;AT3G50470;AT2G35000;AT5G38900;AT5G42…
biological process	biological regulation	6866	696	AT2G38250;AT1G01580;AT4G36240;AT2G24260;AT1G26960;AT5G66400;AT1G56010;AT4G27950;AT5G22290;AT4G28190;AT3G11010;AT3G57280;AT5G64620;AT4G16110;AT5G24120;AT4G20970;AT1G23200;AT2G35640;AT5G28490;AT4G17800;AT1G15040;AT3G58070;AT5G57350;AT5G51210;AT4G13660;AT1G18400;AT3G14050;AT5G43840;AT1G62400;AT5G62020;AT1G56540;AT4G16760;AT1G21140;AT4G04770;AT3G27580;AT1G06430;AT3G23430;AT2G04050;AT2G41940;AT1G72060…
biological process	cellular component organization or biogenesis	3065	197	AT1G18330;AT2G33570;AT1G26770;AT3G29030;AT5G59240;AT3G03780;AT5G08380;AT1G20900;AT1G17710;AT2G47550;AT5G67480;AT2G36710;AT5G44820;AT2G45680;AT5G38420;AT3G57510;AT4G30290;AT2G41210;AT3G47430;AT5G61070;AT1G74420;AT5G56010;AT5G14470;AT4G36380;AT1G64110;AT5G47250;AT4G26740;AT4G25810;AT1G59860;AT3G11980;AT4G34970;AT2G18050;AT4G14040;AT4G00120;AT1G65610;AT4G23560;AT3G44990;AT4G20780;AT4G03330;AT3G13540…
biological process	detoxification	255	57	AT4G37530;AT3G24170;AT1G14540;AT2G02390;AT5G22300;AT5G14130;AT1G48130;AT4G08770;AT5G64120;AT1G22990;AT1G78380;AT4G31870;AT1G74590;AT2G29450;AT3G03190;AT3G03670;AT3G17790;AT4G11290;AT2G29480;AT1G69880;AT2G38380;AT2G25080;AT1G17170;AT1G56650;AT5G39580;AT4G37520;AT1G78370;AT1G17180;AT1G73680;AT2G29490;AT5G06730;AT2G18150;AT1G63440;AT2G37130;AT5G05340;AT4G08390;AT2G29470;AT2G02930;AT4G36430;AT5G64100…
