# Supplementary material for: Functional Characterization of the EMBRYONIC FLOWER 2 Gene Involved in Flowering in Ginkgo biloba
Source: Front Plant Sci. 2021 Jun 21;12:681166. doi: 10.3389/fpls.2021.681166 (PMC8451716; doi:10.3389/fpls.2021.681166)
Supplement: Supplementary file 1 [file Data_Sheet_1.zip › Table S5.XLS]

#GO_classify1	GO_classify2	All gene	DE gene	Genes
#Total_gene		25860	2079
cellular component	extracellular region	3274	434	AT1G76160;AT1G05260;AT4G32105;AT2G23100;AT5G50770;AT2G44540;AT1G02640;AT3G24510;AT4G38690;AT5G08460;AT5G55050;AT5G39260;AT5G44572;AT1G65490;AT3G22640;AT5G05020;AT3G16920;AT1G61688;AT3G62020;AT5G63230;AT1G17860;AT2G44450;AT1G80170;AT5G10380;AT1G24147;AT3G17155;AT4G12910;AT1G26796;AT4G21630;AT5G36910;AT5G54225;AT1G26390;AT4G39917;AT4G16260;AT3G53980;AT2G37870;AT4G22050;AT5G07130;AT3G52130;AT2G18660…
cellular component	cell	22797	1733	AT3G05400;AT3G61910;AT5G67520;AT3G58780;AT4G15380;AT5G19730;AT1G66700;AT3G01080;AT5G57910;AT2G15760;AT3G14540;AT1G65840;AT5G42250;AT5G63250;AT2G36080;AT3G45680;AT2G23810;AT5G51810;AT1G59670;AT3G57240;AT3G20340;AT5G05890;AT2G02710;AT1G67900;AT4G36120;AT5G44050;AT4G01750;AT2G35950;AT1G76690;AT3G04140;AT2G18050;AT5G58770;AT5G05580;AT3G23770;AT2G45080;AT5G10860;AT1G64660;AT5G08070;ATCG01310;AT3G01500…
cellular component	nucleoid	60	0
cellular component	membrane	10225	871	AT1G51805;AT1G35710;AT2G28780;AT4G21480;AT2G38310;AT4G24800;AT4G38850;AT5G09220;AT1G29050;AT2G40330;AT2G04495;AT1G09780;AT4G25630;AT2G43670;AT2G44500;AT4G15975;AT5G22980;AT2G21180;AT1G51170;AT3G25597;AT3G43190;AT4G09970;AT1G23140;AT3G46280;AT5G54720;AT5G25110;AT5G62730;AT4G27435;AT1G03870;AT4G09350;AT3G15850;AT5G02490;AT2G03810;AT2G46950;AT2G46790;AT4G02050;AT3G52470;AT1G63055;AT3G55510;AT5G25260…
cellular component	virion	39	0
cellular component	cell junction	1265	106	AT1G54000;AT4G26950;AT3G15950;AT1G61380;AT3G58750;AT2G39330;AT4G11460;AT3G13750;AT5G59700;AT5G49990;AT2G19650;AT3G16450;AT1G04520;AT1G51805;AT1G60030;AT5G58070;AT2G33530;AT5G51480;AT1G04040;AT4G12490;AT2G21660;AT3G03650;AT2G33330;AT2G25450;AT1G02530;AT1G50180;AT2G23810;AT4G00960;AT1G09780;AT3G52470;AT1G74020;AT2G46240;AT1G71880;AT5G46500;AT3G43190;AT1G72150;AT4G12500;AT1G51820;AT1G80820;AT4G00050…
cellular component	membrane-enclosed lumen	1271	37	AT2G19500;AT3G43190;AT1G07350;AT1G22770;AT3G55510;AT1G57800;AT2G33150;AT2G46400;AT5G46180;AT1G03090;AT3G17390;AT3G24500;ATCG01310;AT2G27840;AT1G78600;AT1G04635;AT1G76600;AT3G15950;AT4G12080;AT3G09260;AT5G02560;ATCG00830;AT4G24970;AT5G65530;AT4G25630;AT5G43630;AT1G29500;AT5G02090;AT5G55920;AT3G15358;AT1G29460;AT3G09440;AT2G47560;AT5G56550;AT3G45300;AT2G19670;AT1G29450
cellular component	macromolecular complex	2878	110	AT1G56170;AT1G47610;AT5G38430;AT5G38420;AT1G77460;AT2G41240;AT3G54890;ATCG00830;AT1G31290;ATCG00080;AT4G35090;AT2G05100;AT5G49190;AT4G26150;AT5G26000;AT5G57900;AT1G20620;AT3G09440;ATCG00140;AT2G32220;AT3G16120;AT5G24270;AT2G28650;AT5G43630;ATCG00470;AT3G63210;AT4G17500;AT5G20110;AT1G76560;AT1G16980;AT3G27170;AT5G15800;AT4G03330;AT5G12110;AT4G35770;AT5G21430;AT1G60970;AT2G35370;AT1G07350;ATCG00130…
cellular component	organelle	18930	1309	AT2G04790;AT3G15510;AT1G02980;AT3G45300;AT3G58120;AT4G00960;AT3G47030;AT2G17880;AT1G26680;AT1G28130;AT5G61090;AT2G38300;AT1G54000;AT5G58760;AT5G41761;AT4G26850;AT5G02160;AT1G01240;AT1G79900;AT4G10250;AT5G06930;AT1G26930;AT4G33980;AT1G51670;AT3G14395;AT4G08770;AT5G18130;AT4G16190;AT1G70530;AT3G16350;AT3G52550;AT5G18170;AT3G10780;AT5G54610;AT3G18360;AT4G14090;AT2G35390;AT5G63620;AT3G15354;AT2G25810…
cellular component	other organism	1	0
cellular component	other organism part	1	0
cellular component	extracellular region part	168	29	AT4G16260;AT4G24230;AT1G67775;AT2G26390;AT5G49360;AT4G39090;AT5G49480;AT5G39160;AT3G02885;AT1G02305;AT4G01610;AT5G09440;AT1G02300;AT5G50260;AT4G30610;AT3G10740;AT5G45890;AT5G24090;AT1G72610;AT3G49780;AT5G39190;AT5G09730;AT5G39130;AT5G40990;AT3G20210;AT1G02640;AT2G19500;AT2G05380;AT3G48340
cellular component	organelle part	5428	276	AT4G09350;AT3G15850;AT5G05580;AT2G18050;AT3G43190;AT3G55510;AT4G01750;AT2G11810;AT3G29320;AT3G01500;AT5G25260;AT4G13410;ATCG01310;AT3G02310;AT4G03510;AT3G02020;AT4G25630;AT1G09780;ATCG00480;AT5G43780;AT4G04330;AT1G34180;AT2G32750;AT1G78390;AT5G61350;AT4G23990;AT3G27170;AT5G15800;AT4G34580;AT4G17500;AT3G15340;AT3G25760;AT1G70950;AT3G17390;AT2G41110;AT5G46180;ATCG00130;AT5G42800;AT4G39650;AT4G34740…
cellular component	virion part	39	0
cellular component	membrane part	7474	663	AT1G30220;AT1G66540;AT4G04500;AT1G20030;AT5G27350;Arabidopsis_thaliana_newGene_103;AT1G30840;Arabidopsis_thaliana_newGene_29;AT1G60590;AT3G21090;Arabidopsis_thaliana_newGene_718;AT4G38420;Arabidopsis_thaliana_newGene_985;AT5G44050;AT4G01750;AT3G16720;AT1G11050;AT1G10150;AT5G05580;AT5G63250;AT3G45680;AT2G23810;AT5G02540;ATCG00480;AT3G57240;AT3G05400;AT1G21890;AT5G38120;AT5G65660;AT1G58190;AT4G1031…
cellular component	cell part	22789	1732	AT3G63010;AT2G32090;AT1G69930;AT4G38000;AT4G27280;AT1G70440;AT5G63225;AT3G28960;AT1G57800;AT3G26830;AT2G46240;AT2G05070;AT1G67980;AT2G42530;AT3G56980;ATCG01300;AT5G58360;AT5G39220;AT4G28660;AT1G01520;AT5G51010;AT1G72416;AT5G62070;AT5G63770;AT3G50840;AT1G02300;AT4G10150;AT5G65310;AT4G12080;AT3G14770;AT3G56090;AT3G50220;AT5G02560;AT1G53163;AT5G64530;AT2G24260;AT1G09812;AT3G22600;AT3G26440;AT1G23730…
cellular component	symplast	1262	106	AT1G71880;AT5G46500;AT3G43190;AT1G72150;AT4G12500;AT1G51820;AT1G80820;AT1G03870;AT4G00050;AT4G23140;AT3G52470;AT1G74020;AT2G46240;AT4G38420;AT5G25260;AT1G09340;AT5G09440;AT1G17260;AT1G58270;AT4G23130;AT5G54160;AT3G02885;AT5G44380;AT2G34790;AT1G21850;AT3G46650;AT4G16130;AT4G04500;AT1G78100;AT1G60030;AT1G51805;AT5G58070;AT2G33530;AT5G51480;AT1G04040;AT4G26950;AT1G54000;AT3G15950;AT2G39330;AT1G61380…
cellular component	supramolecular complex	229	10	AT5G67620;AT3G06420;AT1G77460;AT1G73860;AT3G23090;AT2G41110;AT1G64500;AT4G17220;AT4G16520;AT1G70950
molecular function	transcription factor activity, protein binding	297	40	AT1G17950;AT3G09600;AT3G27785;AT5G07700;AT3G62610;AT3G13540;AT5G49330;AT3G24500;AT4G33450;AT4G37610;AT1G71030;AT2G13960;AT1G02340;AT5G59780;AT3G50060;AT1G18960;AT5G17800;AT5G60890;AT1G66390;AT5G35550;AT5G43630;AT1G79180;AT2G43440;AT1G57560;AT2G31380;AT2G21320;AT2G23290;AT1G18710;AT4G39070;AT2G47190;AT5G61420;AT2G42870;AT1G78600;AT4G38960;AT4G22680;AT1G50420;AT4G37260;AT1G22640;AT5G52600;AT1G70000
molecular function	nucleic acid binding transcription factor activity	1822	234	AT5G60140;AT3G16350;AT5G44260;AT2G43060;AT5G59340;AT3G02310;AT5G15840;AT4G36988;AT5G08070;AT2G14210;AT3G13540;AT5G62020;AT1G29860;AT2G43010;AT3G56970;AT1G02340;AT3G58070;AT1G52880;AT1G36060;AT5G47370;AT1G01060;AT2G21650;AT5G25390;AT5G37260;AT4G32980;AT1G68190;AT4G25480;AT5G13080;AT1G20900;AT1G34790;AT4G36240;AT5G22260;AT5G39610;AT3G57920;AT1G28470;AT1G25250;AT4G31550;AT1G26680;AT3G17600;AT3G58120…
molecular function	catalytic activity	10162	924	AT2G25620;AT3G48530;AT3G21560;AT4G34740;AT5G44030;AT2G27420;AT1G66940;AT5G35740;AT1G05000;AT1G51620;AT4G34710;AT5G42800;AT1G07570;AT3G04530;AT4G29610;AT2G39920;AT5G63800;AT4G35090;AT2G43050;AT5G59670;AT3G24220;AT2G23600;AT2G44740;AT5G05340;AT1G72920;AT1G32350;AT5G59480;AT5G50260;AT1G76410;AT5G65530;AT5G22630;AT1G63690;AT3G02040;AT2G22680;AT1G19190;AT3G63280;AT3G49670;AT1G78390;AT1G76120;AT5G39710…
molecular function	signal transducer activity	468	32	AT1G19050;AT5G07210;AT3G16360;AT5G59670;AT5G47250;AT1G07570;AT5G40540;AT3G04280;AT2G29120;AT4G36450;AT5G65530;AT1G52770;AT1G68050;AT1G67900;AT2G46790;AT1G74890;AT2G46670;AT2G02710;AT3G15354;AT5G13600;AT5G24470;AT5G02810;AT3G08760;AT2G13790;AT1G62400;AT3G47220;AT5G48400;AT3G45780;AT3G15340;AT2G40670;AT3G50840;AT1G52290
molecular function	structural molecule activity	594	15	AT2G15880;AT1G51270;AT1G61580;ATCG01300;AT1G76930;AT4G04020;AT3G20470;AT5G59240;AT5G24490;AT1G18330;ATCG00830;ATCG01310;AT2G34700;AT2G32220;AT3G25930
molecular function	transporter activity	1529	159	AT2G36590;AT4G23400;AT2G03530;AT1G77210;AT1G80310;AT4G16620;AT1G07430;AT3G25190;AT1G16390;AT5G40240;AT1G44800;AT1G02520;ATCG00470;AT1G10540;ATCG00140;AT2G16980;AT1G20620;AT3G45710;AT2G46440;AT3G13220;AT5G13670;AT1G27080;AT3G28360;AT5G03555;AT5G26340;AT2G38940;AT5G04770;AT1G71890;AT2G33280;AT3G14050;AT4G36670;AT4G01430;AT1G69860;AT3G13640;AT3G47750;AT3G01550;AT2G16060;ATCG00120;AT1G15150;AT3G13900…
molecular function	binding	12579	1024	AT1G09510;AT2G41090;AT1G07350;AT3G10190;AT4G32490;AT1G18100;AT3G57460;AT5G49040;AT1G56120;AT1G68840;AT1G79700;AT1G16090;AT5G27280;AT5G23730;AT4G32280;AT4G21940;AT4G38960;AT1G21970;AT1G68760;AT5G38340;AT4G21840;AT1G75250;AT4G23400;AT5G40540;AT3G08900;AT5G14200;AT4G09760;AT1G10760;AT5G15850;AT5G10220;AT2G26695;AT2G37770;AT3G44740;AT5G17170;AT1G51820;AT1G72150;AT1G80820;AT2G24050;AT2G16700;AT1G71030…
molecular function	electron carrier activity	240	27	AT5G20960;AT1G10960;AT1G26410;AT1G22480;AT2G23990;AT5G53870;AT1G04580;AT1G26420;AT1G08500;AT4G32490;AT5G57920;AT3G62950;AT1G30760;AT4G20820;AT5G44440;AT5G44360;AT1G03850;AT5G14760;AT2G34790;AT1G64500;AT1G26390;AT3G51840;AT1G26380;AT5G44380;AT1G06830;AT3G01440;AT3G45300
molecular function	antioxidant activity	200	18	AT1G20630;AT5G15180;AT1G05260;AT2G02930;AT3G61770;AT4G35090;AT2G37130;AT3G32980;AT5G05340;AT3G01420;AT4G37520;AT1G19230;AT4G36430;AT5G14130;AT5G06720;AT1G20620;AT3G50990;AT4G08770
molecular function	metallochaperone activity	11	1	AT3G15358
molecular function	protein tag	8	0
molecular function	translation regulator activity	5	0
molecular function	nutrient reservoir activity	78	14	AT1G09340;AT5G24770;AT2G28490;AT3G62020;AT4G24350;AT5G58070;AT3G22640;AT1G18980;AT4G37050;AT1G72610;AT5G39130;AT5G39160;AT5G39190;AT4G36700
molecular function	molecular transducer activity	265	16	AT5G05440;AT2G38310;AT1G07570;AT2G02710;AT5G59670;AT5G47250;AT1G68050;AT4G32500;AT1G52290;AT5G65530;AT3G15340;AT5G48400;AT2G29120;AT3G45780;AT3G08760;AT2G13790
molecular function	molecular function regulator	467	43	AT2G38310;AT5G05440;AT4G26850;AT3G60730;AT3G48530;AT2G40330;AT1G23200;AT2G43050;AT3G17150;AT5G64620;AT3G17230;AT2G38900;AT5G46960;AT5G54490;AT1G17860;AT2G02120;AT3G12880;AT1G56100;AT2G26390;AT1G47960;AT4G11180;AT1G09370;AT1G08340;AT3G16130;AT1G73325;AT1G11593;AT5G06860;AT5G03470;AT4G12390;AT1G53870;AT4G03930;AT4G15750;AT4G03945;AT3G59010;AT1G72060;AT2G45220;AT5G05110;AT5G49180;AT2G47670;AT1G58055…
biological process	reproduction	1879	153	AT3G13900;AT5G24860;AT5G23730;AT1G69490;AT4G01430;AT3G09600;AT4G14140;AT5G49040;AT1G75900;AT1G06520;AT2G35070;AT2G46680;AT2G42830;AT1G53580;AT5G53290;AT1G71890;AT5G49448;AT1G27080;AT3G61880;AT1G78860;AT3G20210;AT4G37180;AT1G67775;AT2G02450;AT1G23010;AT2G16980;AT1G53230;AT4G24960;AT1G76500;AT4G14465;AT1G24260;AT2G45110;AT3G57510;AT5G45890;AT4G22950;AT1G07430;AT1G49320;AT4G38960;AT1G21970;AT2G27840…
biological process	cell killing	277	39	AT5G42235;AT3G17155;AT1G54445;AT2G02147;AT4G15735;AT4G19905;AT5G44420;AT3G48231;AT4G22115;AT4G29285;AT2G04925;AT5G54225;AT1G58055;AT4G39917;AT2G12475;AT1G24062;AT1G13609;AT5G19175;AT2G14365;AT5G48945;AT5G19172;AT5G44430;AT2G24693;AT2G20208;AT5G04045;AT1G13755;AT1G19610;AT3G24510;AT1G13607;AT2G21465;AT3G16895;AT1G13605;AT5G44973;AT2G31953;AT5G55132;AT1G61688;AT2G02120;AT5G56369;AT2G25185
biological process	immune system process	428	50	AT5G44430;AT1G31290;AT3G56710;AT1G65690;AT5G45890;AT5G47250;AT4G12470;AT5G45770;AT2G23600;AT5G61420;AT4G11650;AT2G21660;AT2G27880;AT2G40000;AT3G50480;AT4G14400;AT4G12490;AT2G13810;ATCG00480;AT4G12480;AT5G54610;AT1G19250;AT5G27420;AT2G46240;AT1G66390;AT3G52450;AT1G14780;AT5G44420;AT5G40990;AT5G38900;AT2G14610;AT3G43190;AT1G80820;AT4G12500;AT3G16530;AT2G43570;AT1G55020;AT4G16260;AT4G18360;AT5G46180…
biological process	behavior	5	1	AT4G34550
biological process	metabolic process	10898	927	AT3G45780;AT5G21170;AT1G62400;AT2G23540;AT5G19120;AT3G47570;AT1G78510;AT1G62940;AT5G08640;AT1G09340;AT5G23980;AT1G60270;AT5G60020;AT2G29170;AT1G16420;AT3G26170;AT4G27030;AT4G09020;AT5G24490;AT1G14130;AT4G27550;AT2G36770;AT1G52810;AT2G27700;AT2G47560;AT1G29910;AT4G36430;AT5G02090;AT2G23580;AT4G24040;AT3G29152;AT5G54400;AT1G61380;AT3G58750;AT4G23560;AT5G10930;AT1G02660;AT2G38180;AT4G34230;AT5G59120…
biological process	cellular process	12163	981	AT5G54130;AT2G38995;AT1G63860;AT2G41940;AT1G01480;AT5G49190;AT4G09960;AT3G21950;AT1G54280;AT3G29680;AT1G05260;AT5G57630;AT1G62180;AT3G10020;AT3G62950;AT4G27970;AT2G44540;AT1G52770;AT1G62910;AT2G28110;AT1G19230;AT1G10070;AT2G29120;AT3G28270;AT5G48570;AT3G56300;AT1G06149;AT5G12030;AT5G42200;ATCG01010;AT2G23970;AT1G01390;AT1G76560;AT1G80170;AT1G14780;AT1G73860;AT1G69790;AT5G25440;AT1G32450;AT5G10380…
biological process	reproductive process	1872	153	AT5G23730;AT1G69490;AT3G13900;AT5G24860;AT1G75900;AT1G06520;AT5G49040;AT4G14140;AT4G01430;AT3G09600;AT1G71890;AT5G49448;AT1G53580;AT5G53290;AT2G42830;AT2G46680;AT2G35070;AT3G61880;AT3G20210;AT1G78860;AT1G27080;AT4G24960;AT1G23010;AT2G16980;AT1G53230;AT1G67775;AT4G37180;AT2G02450;AT3G57510;AT1G24260;AT2G45110;AT4G14465;AT1G76500;AT4G22950;AT5G45890;AT4G38960;AT1G21970;AT1G07430;AT1G49320;AT3G19580…
biological process	biological adhesion	25	0
biological process	signaling	2190	212	AT3G19580;AT4G01420;AT2G24540;AT5G18010;AT4G32800;AT1G78100;AT2G13790;AT5G22570;AT3G08760;AT3G50840;AT3G50500;AT4G31900;AT5G41315;AT5G63770;AT1G75750;AT1G17610;AT3G23240;AT2G42530;AT5G40990;AT5G61600;AT3G23110;AT3G61220;AT1G69730;AT2G34650;AT5G06550;AT1G29460;AT3G21150;AT1G29450;AT4G04700;AT5G64750;AT4G24540;AT3G60490;AT4G16780;AT4G36450;AT5G25190;AT1G29510;AT1G18200;AT4G17490;AT5G47250;AT5G45770…
biological process	multicellular organismal process	3129	282	AT4G08990;AT5G07500;AT4G20140;AT1G02230;AT1G22770;AT3G50060;AT5G17800;AT5G19700;AT1G32450;AT3G29810;AT2G39800;AT3G04420;AT3G27785;AT3G51840;AT1G32560;AT2G46400;AT2G41940;AT4G28500;AT1G54280;AT5G49190;AT4G09960;AT1G01480;AT1G77460;AT1G12950;AT5G52600;AT1G73220;AT4G27410;AT3G12000;AT2G23100;AT5G14470;AT3G63210;AT5G59510;AT5G14780;AT1G64110;AT2G06200;AT2G43010;AT1G52880;AT3G58070;AT5G18050;AT5G18060…
biological process	developmental process	3438	334	AT3G11020;AT1G29450;Arabidopsis_thaliana_newGene_526;AT2G21660;AT4G24540;AT3G03650;AT5G49480;AT4G26200;AT2G34650;AT3G21150;AT2G23290;AT4G16780;AT2G36640;AT2G46830;AT4G17220;AT2G42380;AT5G47250;AT5G59700;AT1G29510;AT2G20825;AT1G77000;AT3G18010;AT5G39280;AT2G13790;AT5G18010;AT3G50990;AT4G14080;AT1G17260;AT5G07700;AT5G62090;AT3G15770;AT5G39300;AT2G01290;AT1G75750;AT1G65330;AT3G59030;AT5G61600;AT1G67…
biological process	growth	520	44	AT2G34650;AT5G28490;AT1G23010;Arabidopsis_thaliana_newGene_526;AT5G39260;AT5G54510;AT5G51810;AT2G45110;AT5G43630;AT4G16780;AT3G22460;AT1G12950;AT1G77460;AT1G11260;AT2G40610;AT5G39860;AT2G24260;AT5G56540;AT1G54280;AT1G69490;AT4G34600;AT3G13900;AT5G39280;AT1G55020;AT3G23090;AT4G17030;AT4G23410;AT1G09790;AT3G32980;AT1G27380;AT2G25540;AT3G29810;AT1G09240;AT3G14050;AT4G34580;AT5G01180;AT5G39300;AT4G37…
biological process	locomotion	59	3	AT1G04520;AT2G33330;AT2G15890
biological process	single-organism process	10294	1024	AT5G05320;AT5G55920;AT1G76500;AT4G27440;AT2G45110;AT4G24970;AT4G04460;AT1G62290;AT1G03850;AT1G31290;AT5G55320;AT2G37130;AT5G54190;AT1G77210;AT1G71691;AT5G49330;AT2G01670;AT3G13900;AT5G56860;ATCG00120;AT4G36670;AT3G09600;AT4G14140;AT1G13245;AT1G75900;AT1G06520;AT1G18960;AT1G19250;AT4G03330;AT2G47270;AT2G29370;AT3G14620;AT1G71890;AT1G56600;AT5G51190;AT3G25810;AT4G02280;AT5G64750;AT4G26220;AT1G31720…
biological process	rhythmic process	128	28	AT3G45780;AT5G15840;AT5G56860;AT4G15248;AT2G21660;AT3G22240;AT3G21890;AT1G12370;AT5G15850;AT4G37520;AT3G09600;AT4G36450;AT1G09340;AT3G14620;AT2G46670;AT2G46790;AT5G37260;AT2G37130;AT1G68050;AT4G36240;AT4G09970;AT4G34550;AT2G42530;AT4G38960;AT1G18330;AT5G02810;AT4G26150;AT5G24470
biological process	response to stimulus	6866	799	AT3G09440;AT1G58390;AT1G20620;AT5G26000;AT3G51440;AT2G31730;AT4G12480;AT3G48850;AT3G45860;AT3G13610;AT5G24850;AT3G55800;AT1G22640;AT1G16390;AT1G70000;AT1G22810;AT5G39860;AT3G54890;AT5G45890;AT3G25190;AT3G57270;AT5G07100;AT5G20960;AT5G57660;AT5G61420;AT1G15150;AT5G14130;AT5G24860;AT3G06420;AT1G10370;AT1G74930;AT4G25290;AT5G48100;AT3G32980;AT2G33150;AT5G03200;AT3G05800;AT2G46670;AT4G37010;AT1G74890…
biological process	localization	2945	262	AT1G26730;AT4G35090;AT5G51210;AT4G39650;AT1G09380;AT4G21120;AT3G25260;AT1G08440;AT5G55450;AT1G28230;AT2G02020;AT5G46540;AT5G38180;AT1G29500;AT3G27170;AT5G15800;AT5G01180;AT4G34580;AT2G03590;AT5G24470;AT5G59320;AT5G48400;ATCG00130;AT5G46180;AT1G64780;AT3G15340;AT1G72680;AT1G01340;AT1G21890;AT3G05400;AT5G09220;AT2G28780;AT4G21480;AT4G10310;AT3G45680;ATCG00480;AT4G02050;AT2G46790;AT5G44050;AT1G43667…
biological process	multi-organism process	1927	230	AT1G65690;AT3G56710;AT3G12000;AT1G75380;AT3G09260;AT2G23600;AT4G10490;AT4G20970;AT1G75030;AT3G11340;AT1G54280;AT1G13607;AT1G63860;AT5G44030;AT3G24510;AT5G51210;AT3G44320;AT4G14400;AT5G55450;AT5G65530;AT5G50260;AT1G61688;AT2G25185;AT3G22640;AT5G14470;AT1G54445;AT4G31800;AT3G10985;AT3G17155;AT5G10380;AT3G50970;AT1G66390;AT5G01180;AT5G25130;AT2G03590;AT3G16770;AT3G26280;AT4G08990;AT3G22240;AT1G64780…
biological process	biological regulation	6866	628	AT4G38850;AT5G49700;AT3G17230;AT2G19650;AT2G40330;AT5G67110;AT1G74660;AT3G06880;AT1G35710;AT4G30180;AT2G38310;AT1G51170;AT4G30610;AT4G31550;AT4G25630;AT3G17600;AT4G15735;AT2G46790;AT2G21650;AT5G03470;AT1G19660;AT3G57920;AT3G43190;AT1G23140;AT5G46500;AT5G25110;AT3G15850;AT5G02490;AT3G28857;AT3G02310;AT5G15840;AT1G12110;AT3G13540;AT1G29860;AT1G14390;AT4G20970;AT4G35090;AT5G59670;AT2G43050;AT5G44030…
biological process	cellular component organization or biogenesis	3065	189	AT5G28490;AT2G22680;AT2G28110;AT5G65530;AT5G39260;AT5G14470;AT1G23200;AT2G43050;AT4G33330;AT3G09260;AT2G44540;AT2G40610;AT1G77460;AT1G05260;AT5G63800;AT1G01280;AT3G02980;AT1G54280;AT5G49190;AT5G08460;AT4G34740;AT5G44030;AT4G17030;AT2G24240;AT3G18660;AT3G09020;AT2G46600;AT4G37610;AT1G73010;AT1G61580;AT1G72680;AT3G29810;AT5G49180;AT3G49570;AT4G23990;AT1G80170;AT5G01180;AT4G34580;AT5G02260;AT2G45680…
biological process	detoxification	255	30	AT3G50990;AT1G10370;AT4G08770;AT5G14130;AT4G36430;AT1G20620;AT5G06720;AT4G37520;AT1G19230;AT2G29420;AT3G32980;AT1G59670;AT3G01420;AT5G05340;AT2G37130;AT3G61770;AT1G22990;AT4G35090;AT1G02940;AT1G69930;AT2G02930;AT1G05260;AT3G09270;AT1G66390;AT5G15180;AT5G22300;AT1G20630;AT2G29490;AT1G17170;AT1G49860
