# Supplementary material for: Functional Characterization of the EMBRYONIC FLOWER 2 Gene Involved in Flowering in Ginkgo biloba
Source: Front Plant Sci. 2021 Jun 21;12:681166. doi: 10.3389/fpls.2021.681166 (PMC8451716; doi:10.3389/fpls.2021.681166)
Supplement: Supplementary file 1 [file Data_Sheet_1.zip › Table S6.XLS]

#GO_classify1	GO_classify2	All gene	DE gene	Genes
#Total_gene		25860	1076
cellular component	extracellular region	3274	244	AT1G09550;AT2G45840;AT3G16450;AT3G44300;AT2G41260;AT3G46280;AT3G04320;AT2G37870;AT4G39917;AT5G38180;AT5G24090;AT2G01890;AT3G28890;AT3G48231;AT2G37240;AT1G30700;AT3G10320;AT2G04160;AT5G39300;AT4G19810;AT2G15880;AT5G42235;AT3G15950;AT3G19270;AT4G36430;AT1G23140;AT1G54445;AT1G53285;AT4G30290;AT5G49665;AT1G43667;AT4G33600;AT3G29152;AT4G12960;AT1G48930;AT5G14180;AT1G02310;AT4G35725;AT1G58280;AT3G05460…
cellular component	cell	22797	882	AT1G50630;AT1G70990;AT4G32650;AT1G52695;AT1G68190;AT3G15450;AT4G24000;AT2G32830;AT4G29610;AT1G60960;AT3G46660;AT2G20670;AT1G79840;AT2G38340;AT4G23140;AT2G44380;AT2G40435;AT5G56870;AT3G49930;AT2G17690;AT1G16510;AT2G39030;AT4G36410;AT4G15670;AT1G70080;AT3G04280;AT1G01070;AT4G21830;AT1G23020;AT4G08867;AT2G43820;AT1G13609;AT4G01330;AT2G41730;AT1G67810;AT3G53230;AT5G53450;AT2G34810;AT1G77210;AT1G43160…
cellular component	nucleoid	60	0
cellular component	membrane	10225	453	AT4G34950;AT5G20790;AT1G25400;AT3G27580;AT4G38825;AT4G37680;AT3G13900;AT2G04100;AT2G36885;AT1G53470;AT1G11590;AT1G01580;AT1G78520;AT5G49180;AT5G28680;AT4G25030;AT5G17170;AT4G26580;AT5G64040;AT5G59400;AT1G58290;AT1G61610;AT4G16260;AT1G29395;AT4G13820;AT3G23550;AT1G07010;AT1G69870;AT3G45860;AT3G23920;AT1G14880;AT1G73480;AT5G40990;AT3G46890;AT4G39650;AT3G52970;AT5G24600;AT3G48850;AT1G79270;AT5G47560…
cellular component	virion	39	0
cellular component	cell junction	1265	64	AT1G10540;AT4G22690;AT4G12500;AT2G21660;AT4G13660;AT2G41100;AT1G51820;AT4G23140;AT2G47030;AT2G35980;AT5G26280;AT4G12480;AT3G09260;AT1G17260;AT2G14365;AT1G21850;AT2G29440;AT4G04500;AT1G80820;AT1G62440;AT4G23310;AT4G16370;AT1G69610;AT1G11260;AT2G04190;AT4G12490;AT2G23150;AT4G00970;AT3G46650;AT4G22710;AT2G46880;AT5G64100;AT2G16060;AT2G46530;AT4G39650;AT3G28220;AT3G55610;AT1G35720;AT3G08900;AT5G51480…
cellular component	membrane-enclosed lumen	1271	11	AT5G02090;AT1G23800;AT3G15950;AT2G33710;AT3G53230;AT5G56550;AT5G13490;AT1G57800;AT5G43630;AT3G09260;AT1G66280
cellular component	macromolecular complex	2878	32	AT4G26150;AT5G10140;AT5G04150;AT2G41240;AT1G80440;AT4G03510;AT3G27060;AT3G09870;AT1G75600;AT3G56970;AT4G27550;AT3G20750;AT1G16980;AT2G34430;AT3G28290;AT5G47560;AT1G20620;AT5G43630;AT1G69610;AT1G19770;AT1G02980;AT1G60970;AT3G56980;AT3G22840;AT4G37610;AT2G21590;AT1G24540;AT1G28590;AT5G44260;AT4G35090;AT1G58290;AT5G64040
cellular component	organelle	18930	660	AT1G78230;AT3G09950;AT5G58770;AT2G21590;AT1G17050;AT4G18810;AT4G17840;AT3G09260;AT1G49130;AT3G53300;AT4G14090;AT1G29640;AT1G52080;AT4G13660;AT5G18010;AT5G26120;AT4G26530;AT2G43570;AT5G16970;AT1G17870;AT5G65070;AT5G16980;AT5G61820;AT4G12490;AT5G61590;AT3G27060;AT4G15230;AT3G57760;AT1G56650;AT5G04150;AT1G73010;AT1G67856;AT3G26790;AT1G49770;AT5G05580;AT2G28630;AT3G17600;AT5G41761;AT1G08650;AT3G51860…
cellular component	other organism	1	0
cellular component	other organism part	1	0
cellular component	extracellular region part	168	14	AT5G40990;AT2G43590;AT1G68795;AT3G02970;AT1G02640;AT3G20210;AT5G26120;AT5G39130;AT4G16260;AT1G67775;AT1G32940;AT5G24090;AT5G49480;AT3G02240
cellular component	organelle part	5428	133	AT3G56090;AT5G59070;AT5G13750;AT3G57520;AT4G27030;AT2G25680;AT3G22370;AT1G02980;AT4G31870;AT2G34430;AT2G40400;AT4G03510;AT3G15950;AT5G57630;AT1G75600;AT2G40300;AT1G75120;AT2G33380;AT5G02090;AT5G67330;AT1G21140;AT4G35090;AT2G33710;AT2G11810;AT1G78380;AT2G47750;AT3G22840;AT4G19690;AT5G01600;AT1G35720;AT1G61800;AT4G34350;AT3G28270;AT3G25760;AT1G64500;AT5G61350;AT2G32750;AT4G25100;AT5G56550;AT4G08390…
cellular component	virion part	39	0
cellular component	membrane part	7474	348	AT5G49180;AT1G01580;AT5G64040;AT4G26580;AT5G59400;AT5G28680;AT4G25030;AT5G17170;AT1G25400;AT4G34950;AT5G20790;AT2G36885;AT2G04100;AT1G53470;AT4G37680;AT3G13900;AT1G73480;AT5G40990;AT3G46890;AT1G79270;AT3G48850;AT5G24600;AT3G52970;AT1G29395;AT4G13820;AT3G23550;AT1G61610;AT3G23920;AT1G14880;AT1G69870;AT3G45860;AT1G63055;AT4G37420;AT3G08040;AT4G31370;AT3G20190;AT3G16560;AT1G20620;AT2G04040;AT2G46300…
cellular component	cell part	22789	881	AT4G33980;AT3G61220;AT2G17040;AT5G38780;AT1G75750;AT3G06810;AT3G28290;AT3G29590;AT5G47670;AT5G03795;AT5G63230;AT3G54550;AT3G59140;AT5G28000;AT3G53160;AT1G61330;AT4G08990;AT4G10910;AT2G38240;AT3G44310;AT2G36660;AT2G23620;AT5G54490;AT2G15042;AT5G10220;AT1G52100;AT4G23880;AT1G33770;AT2G46880;AT1G18570;AT5G23270;AT1G49860;AT5G59680;AT1G63440;AT4G22710;AT1G35490;AT4G20800;AT5G61730;AT1G71490;AT4G29270…
cellular component	symplast	1262	64	AT1G54010;AT1G66280;AT4G12470;AT1G20620;AT3G57520;AT3G48990;AT3G44300;AT3G25640;AT2G38940;AT3G16450;AT2G25450;AT2G39330;AT2G37870;AT1G50180;AT1G65790;AT1G03220;AT3G44310;AT5G54490;AT1G52100;AT3G15950;AT2G46880;AT2G46530;AT5G64100;AT2G16060;AT4G22710;AT5G13490;AT3G45860;AT5G65010;AT3G20100;AT1G35720;AT3G08900;AT5G51480;AT3G28220;AT3G55610;AT4G39650;AT4G16370;AT1G69610;AT2G04190;AT1G11260;AT1G80820…
cellular component	supramolecular complex	229	1	AT1G64500
molecular function	transcription factor activity, protein binding	297	18	AT5G24120;AT2G32460;AT3G27785;AT3G62610;AT2G13960;AT4G37610;AT2G43445;AT1G48000;AT2G42870;AT1G56650;AT3G13540;AT5G35550;AT1G18570;AT5G43630;AT4G37260;AT5G17800;AT1G02340;AT4G05100
molecular function	nucleic acid binding transcription factor activity	1822	103	AT1G79840;AT2G38340;AT3G04070;AT1G60730;AT5G22380;AT5G65070;AT5G07210;AT5G17800;AT4G13660;AT1G68190;AT3G47640;AT1G34790;AT2G32370;AT5G35550;AT5G61890;AT1G26680;AT1G49130;AT2G13960;AT4G24580;AT1G76500;AT4G17490;AT3G49930;AT5G13080;AT5G24120;AT2G46680;AT2G38220;AT1G10585;AT4G37260;AT3G02150;AT3G55980;AT1G18860;AT1G43160;AT1G01520;AT1G49770;AT3G26790;AT3G17600;AT4G32280;AT5G50915;AT1G01060;AT1G74930…
molecular function	catalytic activity	10162	489	AT4G30290;AT2G46960;AT2G36770;AT2G37760;AT4G33600;AT5G49665;AT1G65890;AT5G17380;AT2G23190;AT4G31900;AT1G76410;AT2G25090;AT2G04160;AT4G36430;AT1G75120;AT5G19850;Arabidopsis_thaliana_newGene_361;AT3G19270;AT2G40300;AT5G10625;AT3G14690;AT4G33030;AT2G36780;AT3G09940;AT2G01890;AT5G16570;AT3G56090;AT1G28700;AT5G15140;AT4G27030;AT1G30700;AT1G17020;AT3G57520;AT1G21110;AT3G44300;AT3G22370;AT1G09550;AT2G37…
molecular function	signal transducer activity	468	14	AT1G65790;AT3G16360;AT2G26290;AT1G62440;AT5G07210;AT5G13600;AT4G18250;AT4G26890;AT5G60100;AT4G13660;AT2G35980;AT2G23770;AT3G04280;AT5G48410
molecular function	structural molecule activity	594	9	AT1G62440;AT4G22240;AT1G18330;AT1G69610;AT1G76930;AT1G26770;AT5G13490;AT1G28590;AT2G15880
molecular function	transporter activity	1529	97	AT5G09930;AT2G23150;AT1G72120;AT5G17860;AT3G45650;AT1G27080;AT4G15230;AT3G22910;AT5G40230;AT1G79520;AT2G41190;AT1G01070;AT3G51860;AT5G48410;AT1G17260;AT1G11260;AT4G23700;AT5G50790;AT1G34580;AT3G14770;AT1G19770;AT2G03530;AT4G16370;AT1G77210;AT3G47420;AT1G68570;AT1G12940;AT1G79900;AT4G28040;AT3G51895;AT1G15150;AT5G65380;AT5G24030;AT3G26590;AT2G04070;AT4G18197;AT1G58360;AT4G24570;AT5G44050;AT5G15240…
molecular function	binding	12579	495	AT3G60961;AT3G16360;AT1G02340;AT3G28290;AT3G06810;AT1G61720;AT2G17040;AT2G29380;AT3G59140;AT4G32170;AT5G47670;AT2G38940;AT5G01550;AT2G38240;AT3G04530;AT5G45340;AT4G08780;AT1G72770;AT4G08990;AT1G50180;AT1G33770;AT1G52100;AT5G10220;AT3G51710;AT2G36660;AT4G32490;AT5G54490;AT3G11180;AT5G59680;AT1G63440;AT1G18570;AT2G16060;AT2G46880;Arabidopsis_thaliana_newGene_62;AT4G33420;AT5G61730;AT5G44260;AT2G435…
molecular function	electron carrier activity	240	19	AT4G32490;AT2G27150;AT1G30720;AT3G62950;AT2G34810;AT1G03020;AT4G28365;AT5G44360;AT5G57920;AT2G47880;AT4G33930;AT4G15670;AT1G64500;AT3G01070;AT4G27520;AT2G42750;AT3G06810;AT1G30700;AT4G20820
molecular function	antioxidant activity	200	22	AT5G06690;AT4G33420;AT3G17790;AT5G64100;AT4G25100;AT4G08390;AT4G08770;AT1G20620;AT5G15180;AT5G64120;AT4G35090;AT1G78380;AT5G64110;AT3G24170;AT3G50990;AT4G08780;AT1G69880;AT1G35720;AT4G31870;AT5G39580;AT5G06730;AT4G36430
molecular function	metallochaperone activity	11	0
molecular function	protein tag	8	0
molecular function	translation regulator activity	5	0
molecular function	nutrient reservoir activity	78	1	AT5G39130
molecular function	molecular transducer activity	265	7	AT4G18250;AT1G65790;AT4G37680;AT2G26290;AT2G23770;AT4G32650;AT5G48410
molecular function	molecular function regulator	467	30	AT1G09370;AT1G11593;AT1G73325;AT1G56100;AT2G43050;AT3G12880;AT5G54490;AT2G38900;AT5G43580;AT1G34460;AT1G73260;AT3G05610;AT2G40330;AT5G46950;AT4G24580;AT5G46960;AT3G17150;AT5G27870;AT1G11590;AT4G03930;AT3G04320;AT4G11180;AT5G49180;AT1G67810;AT2G47550;AT1G23200;AT4G15750;AT3G17230;AT2G47030;AT2G43510
biological process	reproduction	1879	80	AT2G07040;AT5G24080;AT1G21970;AT3G44880;AT1G01480;AT1G27080;AT4G25350;AT3G13540;AT3G63060;AT1G67775;AT3G26790;AT1G49770;AT1G02820;AT5G07200;AT1G01070;AT2G45110;AT1G17260;AT1G01060;AT1G56430;AT5G49040;AT5G51810;AT1G80820;AT2G35300;AT2G46680;AT3G20210;AT5G65380;AT2G15890;AT1G76500;AT4G24580;AT4G34710;AT3G50990;AT2G01530;AT4G13660;AT2G21660;AT3G18290;AT2G32370;AT2G47030;AT3G62230;AT2G33160;AT5G17800…
biological process	cell killing	277	31	AT3G16895;AT1G13607;AT1G13609;AT3G24510;AT5G55132;AT2G14365;AT2G31953;AT4G39917;AT1G61688;AT2G43510;AT3G48231;AT5G19172;AT2G02147;AT3G59930;AT1G13608;AT5G48945;AT4G15735;AT1G13755;AT4G29285;AT5G42235;AT2G12475;AT3G12500;AT1G13605;AT1G54445;AT1G19610;AT1G24062;AT4G22115;AT2G04925;AT5G54225;AT5G44973;AT5G56369
biological process	immune system process	428	28	AT1G06160;AT2G21660;AT4G12500;AT2G23770;AT5G45770;AT2G43570;AT1G32940;AT4G12470;AT4G18360;AT1G18570;AT4G11650;AT2G40000;AT3G50470;AT1G80820;AT1G72680;AT2G35980;AT2G23620;AT5G40990;AT3G44880;AT4G12490;AT3G56400;AT3G12500;AT1G75040;AT4G12480;AT1G56650;AT4G16260;AT3G56710;AT1G56540
biological process	behavior	5	0
biological process	metabolic process	10898	489	AT3G45060;AT2G43590;AT1G65610;AT4G22710;AT4G20800;AT2G14690;AT3G11180;AT5G47350;AT5G59680;AT3G46700;AT3G62460;AT1G18570;AT5G23270;AT1G49860;AT2G46880;AT4G33420;AT1G32940;Arabidopsis_thaliana_newGene_62;AT2G27690;AT3G57010;AT4G32810;AT1G63140;AT1G71250;AT3G55610;AT5G19120;AT5G48180;AT3G45710;AT1G72680;AT2G25540;AT3G62610;AT4G29270;AT5G67370;AT3G53160;AT3G59140;AT4G32170;AT3G29590;AT1G17180;AT5G159…
biological process	cellular process	12163	499	AT3G44300;AT3G22370;AT4G08870;AT3G46280;AT3G09940;AT2G42750;AT2G01890;AT5G16570;AT2G14210;AT3G56090;AT4G27030;AT1G21110;AT3G57520;AT2G40400;AT5G51190;AT2G34430;AT2G25090;AT4G36430;AT3G21670;AT1G75120;AT3G19270;AT1G75600;Arabidopsis_thaliana_newGene_361;AT2G40300;AT4G33030;AT3G17609;AT4G30290;AT5G61600;AT5G64810;AT1G52830;AT5G49665;AT1G65890;AT2G23190;AT4G31900;AT5G10140;AT1G76410;AT5G65080;AT1G48…
biological process	reproductive process	1872	80	AT3G55610;AT4G09820;AT5G04950;AT1G61800;AT3G02970;AT3G27785;AT5G13790;AT3G24170;AT3G23920;AT2G20825;AT1G61610;AT5G01600;AT5G28680;AT5G61730;AT5G49180;Arabidopsis_thaliana_newGene_62;AT3G13900;AT2G46830;AT2G35070;AT3G58780;AT1G69940;AT4G02380;AT4G02280;AT4G38000;AT5G06730;AT1G64980;AT2G40300;AT1G65790;AT4G08990;AT3G59030;AT4G15910;AT3G16450;AT2G41260;AT2G17040;AT3G56090;AT5G47560;AT5G59340;AT3G489…
biological process	biological adhesion	25	2	AT4G24580;AT3G28290
biological process	signaling	2190	103	AT3G23920;AT1G62660;AT4G22115;AT4G13820;AT2G32460;AT4G09820;AT5G40990;AT5G13790;AT4G38825;AT2G46530;AT4G18360;AT1G33610;AT3G58780;AT3G27580;AT2G24540;AT5G65080;AT2G33710;AT2G23770;AT5G61600;AT1G65790;AT1G23140;AT3G17609;AT1G72770;AT4G31900;AT5G10140;AT4G26150;AT5G64810;AT3G04530;AT1G52830;AT1G68840;AT2G25090;AT5G51190;AT5G57630;AT2G15042;Arabidopsis_thaliana_newGene_361;AT3G09870;AT2G14210;AT3G61…
biological process	multicellular organismal process	3129	140	AT1G17710;AT4G13660;AT5G18010;AT3G18290;AT1G10370;AT2G43570;AT5G61890;AT2G47030;AT3G55970;AT2G33160;AT5G51720;AT5G17800;AT2G35980;AT3G20210;AT2G15890;AT5G52310;AT4G34710;AT4G17490;AT3G50990;AT3G26790;AT1G02820;AT1G49770;AT1G68795;AT5G07200;AT3G17600;AT1G17260;AT1G56430;AT1G01060;AT3G02150;AT5G49040;AT2G26190;AT5G51810;AT1G80820;AT3G05630;AT3G27060;AT3G44880;AT1G21970;AT1G27080;AT2G45420;AT3G63060…
biological process	developmental process	3438	160	AT2G15890;AT3G20210;AT2G35980;AT4G17490;AT3G50990;AT4G34710;AT2G13960;AT5G52310;AT5G61890;AT2G43570;AT5G35550;AT1G10370;AT5G18010;AT3G18290;AT1G17710;AT4G13660;AT5G17800;AT5G51720;AT2G33160;AT3G55970;AT2G47030;AT1G21970;AT3G44880;AT3G27060;AT3G05630;AT3G20750;AT2G45420;AT3G63060;AT4G16690;AT1G56650;AT1G27080;AT1G17260;AT2G45110;AT1G01060;AT1G56430;AT5G07200;AT3G17600;AT3G26790;AT1G68795;AT1G02820…
biological process	growth	520	26	AT4G37010;AT1G64980;AT5G39260;AT5G04950;AT5G39300;AT2G25540;AT1G16510;AT1G26770;AT5G13490;AT4G24580;AT2G45110;AT1G56430;AT1G09790;AT5G07200;AT5G28680;AT5G39280;AT1G69940;AT1G75750;AT2G33160;AT1G62440;AT3G06810;AT5G51810;AT5G43630;AT3G13900;AT2G47030;AT1G11260
biological process	locomotion	59	1	AT2G15890
biological process	single-organism process	10294	539	AT1G02220;AT1G54010;AT4G12470;AT1G66280;AT1G20620;AT5G47560;AT3G20190;AT3G08040;AT1G26770;AT5G49480;AT4G04770;AT1G65790;AT4G34131;AT5G13740;AT1G68840;AT1G16390;AT1G04380;AT2G04100;AT2G36885;AT1G03020;AT5G64040;AT3G49160;AT2G23550;AT5G49180;AT3G24170;AT3G23550;AT1G13300;AT1G21100;AT5G13790;AT1G52810;AT5G40990;AT5G49040;AT2G28630;AT5G05580;AT3G17600;AT5G05600;AT2G45570;AT3G26790;AT1G49770;AT3G51860…
biological process	rhythmic process	128	10	AT5G15850;AT1G18330;AT4G15248;AT5G52310;AT3G21890;AT4G25100;AT4G26150;AT2G21660;AT5G64120;AT4G13660
biological process	response to stimulus	6866	444	AT3G16895;AT2G01530;AT5G51795;AT4G32650;AT4G12410;AT4G23140;AT5G39050;AT2G38340;AT1G60960;AT4G37410;AT2G21640;AT5G59845;AT5G48945;AT2G46680;AT4G25000;AT5G65380;AT4G36410;AT4G10490;AT2G15220;AT5G24030;AT4G37610;AT2G39030;AT1G16510;AT1G24062;AT2G17690;AT5G13080;AT2G34810;AT5G64120;AT3G53230;AT1G13609;AT5G01220;AT3G04280;AT4G21830;AT3G10020;AT5G59080;AT4G37260;AT1G11260;AT4G25100;AT4G11650;AT1G73120…
biological process	localization	2945	150	AT3G59030;AT4G18205;AT4G04770;AT1G65790;AT5G55460;AT1G16390;AT5G13740;AT5G47560;AT2G04040;AT1G20620;AT5G09470;AT4G12470;AT1G22570;AT5G46040;AT1G05300;AT3G59140;AT3G08040;AT2G38940;AT1G60970;AT3G23550;AT1G69870;AT5G40210;AT5G13490;AT4G32810;AT1G09180;AT4G39650;AT1G72680;AT3G45710;AT3G48850;AT1G63440;AT3G27580;AT3G13900;Arabidopsis_thaliana_newGene_62;AT1G18570;AT1G53470;AT5G23270;AT2G16060;AT2G041…
biological process	multi-organism process	1927	139	AT1G37130;AT5G42235;AT3G11480;AT1G64980;AT4G36430;AT2G33380;AT5G61600;AT1G54445;AT2G23190;AT5G64810;AT1G61120;AT1G06160;AT3G44300;AT4G08870;AT4G39917;AT3G48231;AT2G40000;AT1G61800;AT3G02970;AT5G04950;AT4G29285;AT4G37990;AT4G19690;AT5G01600;AT3G56710;AT1G62660;AT5G54225;AT4G22115;AT2G23770;AT4G37430;AT4G18360;AT2G35070;AT2G02147;AT5G67330;AT4G27550;AT5G39580;AT2G07040;AT2G23150;AT5G24080;AT4G15735…
biological process	biological regulation	6866	322	AT4G25350;AT1G57800;AT3G62950;AT1G80440;AT2G32140;AT1G13260;AT3G56400;AT2G07040;AT2G23150;AT2G32660;AT4G15735;AT1G18860;AT1G43160;AT1G64500;AT4G37260;AT1G19770;AT4G16370;AT3G04280;AT3G56290;AT4G15670;AT3G53230;AT1G67810;AT5G53450;AT2G43820;AT1G16510;AT3G49930;AT5G13080;AT2G17690;AT5G24030;AT4G37610;AT5G59845;AT2G46680;AT1G60960;AT5G22380;AT1G79840;AT3G17230;AT2G38340;AT2G32370;AT4G32650;AT3G06640…
biological process	cellular component organization or biogenesis	3065	87	AT1G09790;AT4G03930;AT2G21660;AT1G32170;AT1G52080;AT1G17710;AT4G24000;AT5G39280;AT5G50750;AT5G15180;AT2G33160;AT2G47030;AT5G24120;AT2G17690;AT4G37610;AT4G24580;AT5G08460;AT3G09260;AT1G17260;AT2G45110;AT1G56430;AT3G56290;AT1G06430;AT5G07200;AT2G47550;AT4G32280;AT5G64120;AT3G53230;AT1G67810;AT1G80820;AT1G23200;AT1G43160;AT2G26190;AT1G07400;AT5G51810;AT1G62440;AT5G43630;AT1G64500;AT4G37010;AT1G05020…
biological process	detoxification	255	33	AT5G64110;AT4G31870;AT4G08780;AT1G56650;AT1G02940;AT5G39580;AT4G36430;AT5G06730;AT5G06690;AT2G29460;AT4G08390;AT1G20620;AT4G08770;AT4G25100;AT1G17180;AT5G64120;AT2G29440;AT3G24170;AT1G35720;AT1G69880;AT3G50990;AT1G17170;AT5G64100;AT1G49860;AT4G33420;AT3G17790;AT1G63440;AT2G29490;AT5G15180;AT2G29480;AT4G35090;AT1G78380;AT1G10370
