# Supplementary material for: Functional Characterization of the EMBRYONIC FLOWER 2 Gene Involved in Flowering in Ginkgo biloba
Source: Front Plant Sci. 2021 Jun 21;12:681166. doi: 10.3389/fpls.2021.681166 (PMC8451716; doi:10.3389/fpls.2021.681166)
Supplement: Supplementary file 1 [file Data_Sheet_1.zip › Table S7.XLS]

#KEGG_n	468	KEGG_N	4738
#Pathway	ko_ID	DEG	Gene	DEG_all	Gene_all
Biosynthesis of amino acids	ko01230	27	257	468	4738	AT1G10070;AT1G50110;AT1G54100;AT1G55920;AT2G13810;AT2G35390;AT2G36460;AT2G39800;AT2G42790;AT2G43100;AT3G02020;AT3G03780;AT3G17390;AT3G19710;AT3G22460;AT3G23940;AT3G49160;AT3G55610;AT3G58750;AT3G58990;AT4G08870;AT4G23600;AT4G35640;AT5G11520;AT5G13420;AT5G14200;AT5G53970	K00826+K00826+K14085+K00640+K10206+K00948+K01623+K12657+K01647+K01704+K00928+K00549+K00789+K00826+K01738+K01687+K00873+K12657+K01647+K01704+K01476+K00815+K00640+K14454+K00616+K00052+K00815
Fatty acid metabolism	ko01212	12	68	468	4738	AT1G43800;AT2G33150;AT3G02610;AT3G02620;AT3G04000;AT3G06810;AT3G51840;AT4G13180;AT4G16760;AT4G29010;AT5G47350;AT5G65110	K03921+K07513+K03921+K03921+K00059+K00249+K00232+K00059+K00232+K10527+K01074+K00232
Folate biosynthesis	ko00790	3	22	468	4738	AT1G78670;AT1G78680;AT3G55630	K01307+K01307+K01930
Sphingolipid metabolism	ko00600	2	26	468	4738	AT1G07380;AT5G08380	K12349+K07407
Diterpenoid biosynthesis	ko00904	1	22	468	4738	AT1G02400	K04125
mRNA surveillance pathway	ko03015	1	115	468	4738	AT2G36660	K13126
Plant hormone signal transduction	ko04075	39	273	468	4738	AT1G04240;AT1G07430;AT1G16510;AT1G17380;AT1G28130;AT1G59940;AT1G68640;AT1G72770;AT2G21220;AT2G23030;AT2G23170;AT2G29380;AT2G38310;AT2G40330;AT2G40670;AT2G43010;AT2G45210;AT3G11410;AT3G17600;AT3G23240;AT3G60690;AT3G61900;AT4G16110;AT4G26080;AT4G26120;AT4G27260;AT4G32280;AT4G34000;AT4G37390;AT5G05440;AT5G13370;AT5G13380;AT5G47220;AT5G50760;AT5G54510;AT5G57050;AT5G57560;AT5G59220;AT5G65210	K14484+K14497+K14488+K13464+K14487+K14492+K14431+K14497+K14488+K14498+K14487+K14497+K14496+K14496+K14492+K16189+K14488+K14497+K14484+K14516+K14488+K14488+K14491+K14497+K14508+K14487+K14484+K14432+K14487+K14496+K14487+K14487+K14517+K14488+K14487+K14497+K14504+K14497+K14431
Phenylpropanoid biosynthesis	ko00940	55	159	468	4738	AT1G02850;AT1G14540;AT1G21130;AT1G48130;AT1G51680;AT1G61810;AT1G61820;AT1G65060;AT1G66280;AT1G67980;AT1G72680;AT1G80820;AT2G18150;AT2G21890;AT2G37130;AT2G38380;AT2G44460;AT2G44470;AT2G44480;AT3G03640;AT3G03670;AT3G09260;AT3G10340;AT3G18080;AT3G21240;AT3G21370;AT3G21560;AT3G32980;AT3G49120;AT3G60140;AT4G08770;AT4G08780;AT4G11290;AT4G26220;AT4G27830;AT4G33420;AT4G34050;AT4G34230;AT4G36430;AT4G37520…	K01188+K00430+K13066+K11188+K01904+K05350+K05350+K01904+K01188+K00588+K00083+K09753+K00430+K00083+K00430+K00430+K01188+K01188+K01188+K01188+K00430+K01188+K10775+K05350+K01904+K01188+K13068+K00430+K00430+K01188+K00430+K00430+K00430+K00588+K01188+K00430+K00588+K00083+K00430+K00430+K00430+K00083+K00083+K00083+K00430+K00430+K09756+K00430+K00430+K05349+K00430+K13066+K00430+K00430+K00430
Glyoxylate and dicarboxylate metabolism	ko00630	10	76	468	4738	AT1G20630;AT1G32470;AT2G35370;AT2G42790;AT3G21720;AT3G58750;AT4G18360;AT5G14780;AT5G38420;AT5G38430	K03781+K02437+K02437+K01647+K01637+K01647+K11517+K00122+K01602+K01602
Propanoate metabolism	ko00640	2	34	468	4738	AT1G21400;AT3G06810	K00166+K00249
Glycolysis / Gluconeogenesis	ko00010	7	118	468	4738	AT1G23800;AT1G54100;AT1G77120;AT2G36460;AT3G48000;AT3G49160;AT5G65690	K00128+K14085+K18857+K01623+K00128+K00873+K01610
Indole alkaloid biosynthesis	ko00901	5	6	468	4738	AT1G74010;AT1G74020;AT2G23600;AT2G23610;AT4G37150	K01757+K01757+K08233+K08233+K08233
Terpenoid backbone biosynthesis	ko00900	2	58	468	4738	AT3G21500;AT4G34350	K01662+K03527
Tyrosine metabolism	ko00350	10	41	468	4738	AT1G06570;AT1G31690;AT1G62810;AT1G77120;AT2G02390;AT3G43670;AT4G23600;AT5G11520;AT5G53970;AT5G54080	K00457+K00276+K00276+K18857+K01800+K00276+K00815+K14454+K00815+K00451
Cutin, suberine and wax biosynthesis	ko00073	9	30	468	4738	AT1G70680;AT2G33380;AT3G11980;AT3G44540;AT4G26740;AT5G23190;AT5G41040;AT5G55240;AT5G58860	K17991+K17991+K13356+K13356+K17991+K15402+K15400+K17991+K15401
Protein export	ko03060	1	53	468	4738	AT1G15310	K03106
Ether lipid metabolism	ko00565	1	27	468	4738	AT3G03530	K01114
Zeatin biosynthesis	ko00908	6	22	468	4738	AT1G67110;AT2G19500;AT2G36750;AT2G36800;AT2G41510;AT4G29740	K10717+K00279+K13496+K13496+K00279+K00279
Pentose phosphate pathway	ko00030	5	58	468	4738	AT1G13700;AT2G16790;AT2G35390;AT2G36460;AT5G13420	K01057+K00851+K00948+K01623+K00616
Inositol phosphate metabolism	ko00562	5	69	468	4738	AT1G14520;AT2G41210;AT3G03530;AT4G26260;AT5G10170	K00469+K00889+K01114+K00469+K01858
Biotin metabolism	ko00780	2	13	468	4738	AT3G04000;AT4G13180	K00059+K00059
Glutathione metabolism	ko00480	21	93	468	4738	AT1G17170;AT1G17180;AT1G69930;AT1G74590;AT1G78370;AT1G78380;AT2G02930;AT2G25080;AT2G29420;AT2G29450;AT2G29460;AT2G29470;AT2G29480;AT2G29490;AT3G03190;AT3G09270;AT3G24170;AT4G08390;AT4G11600;AT4G31870;AT4G39650	K00799+K00799+K00799+K00799+K00799+K00799+K00799+K00432+K00799+K00799+K00799+K00799+K00799+K00799+K00799+K00799+K00383+K00434+K00432+K00432+K18592
C5-Branched dibasic acid metabolism	ko00660	3	10	468	4738	AT2G43100;AT3G58990;AT5G14200	K01704+K01704+K00052
Fructose and mannose metabolism	ko00051	5	65	468	4738	AT1G02310;AT2G36460;AT2G37770;AT3G17770;AT5G57655	K19355+K01623+K00011+K00863+K01805
Carotenoid biosynthesis	ko00906	9	29	468	4738	AT1G30100;AT2G27150;AT2G29090;AT3G14440;AT3G19270;AT4G19170;AT4G32810;AT5G45340;AT5G67030	K09840+K09842+K09843+K09840+K09843+K09840+K17913+K09843+K09838
Isoquinoline alkaloid biosynthesis	ko00950	6	23	468	4738	AT1G31690;AT1G62810;AT3G43670;AT4G23600;AT5G11520;AT5G53970	K00276+K00276+K00276+K00815+K14454+K00815
Valine, leucine and isoleucine degradation	ko00280	14	48	468	4738	AT1G03090;AT1G10070;AT1G21400;AT1G23800;AT1G50110;AT1G54100;AT2G33150;AT2G38400;AT3G06810;AT3G08860;AT3G19710;AT3G45300;AT3G48000;AT4G20930	K01968+K00826+K00166+K00128+K00826+K14085+K07513+K00827+K00249+K00827+K00826+K00253+K00128+K00020
Carbon metabolism	ko01200	24	267	468	4738	AT1G13700;AT1G20630;AT1G55920;AT2G16790;AT2G19900;AT2G35390;AT2G36460;AT2G42790;AT3G06810;AT3G14940;AT3G17770;AT3G21720;AT3G22460;AT3G49160;AT3G58750;AT4G15530;AT4G18360;AT4G35640;AT5G11520;AT5G13420;AT5G14780;AT5G38420;AT5G38430;AT5G65690	K01057+K03781+K00640+K00851+K00029+K00948+K01623+K01647+K00249+K01595+K00863+K01637+K01738+K00873+K01647+K01006+K11517+K00640+K14454+K00616+K00122+K01602+K01602+K01610
Glycerophospholipid metabolism	ko00564	3	89	468	4738	AT1G02390;AT3G03530;AT4G09760	K13508+K01114+K14156
Valine, leucine and isoleucine biosynthesis	ko00290	7	23	468	4738	AT1G10070;AT1G50110;AT2G43100;AT3G19710;AT3G23940;AT3G58990;AT5G14200	K00826+K00826+K01704+K00826+K01687+K01704+K00052
Monobactam biosynthesis	ko00261	1	15	468	4738	AT3G02020	K00928
Nicotinate and nicotinamide metabolism	ko00760	2	16	468	4738	AT4G14930;AT5G14760	K03787+K00278
Fatty acid degradation	ko00071	10	41	468	4738	AT1G23800;AT1G54100;AT1G77120;AT2G33150;AT3G06810;AT3G48000;AT3G51840;AT4G16760;AT4G29010;AT5G65110	K00128+K14085+K18857+K07513+K00249+K00128+K00232+K00232+K10527+K00232
Purine metabolism	ko00230	6	162	468	4738	AT2G35390;AT3G49160;AT4G04955;AT4G14930;AT4G34740;AT5G11160	K00948+K00873+K01466+K03787+K00764+K00759
Arginine biosynthesis	ko00220	2	34	468	4738	AT4G08870;AT5G11520	K01476+K14454
Monoterpenoid biosynthesis	ko00902	2	7	468	4738	AT2G24210;AT3G25810	K12467+K12467
alpha-Linolenic acid metabolism	ko00592	13	37	468	4738	AT1G72520;AT1G76680;AT1G76690;AT1G77120;AT2G33150;AT3G01420;AT3G03480;AT3G25780;AT3G51840;AT4G15440;AT4G16760;AT4G29010;AT5G65110	K00454+K05894+K05894+K18857+K07513+K10529+K18858+K10525+K00232+K10528+K00232+K10527+K00232
Cysteine and methionine metabolism	ko00270	20	117	468	4738	AT1G01480;AT1G10070;AT1G50110;AT1G55920;AT1G64660;AT2G26400;AT2G38400;AT3G02020;AT3G03780;AT3G08860;AT3G17390;AT3G19710;AT3G22460;AT3G22740;AT4G23600;AT4G26200;AT4G35640;AT5G11520;AT5G53970;Arabidopsis_thaliana_newGene_526	K20772+K00826+K00826+K00640+K01761+K08967+K00827+K00928+K00549+K00827+K00789+K00826+K01738+K00547+K00815+K01762+K00640+K14454+K00815+K20772
Starch and sucrose metabolism	ko00500	38	203	468	4738	AT1G02850;AT1G11590;AT1G60140;AT1G61810;AT1G61820;AT1G66280;AT1G70290;AT2G18700;AT2G21590;AT2G40840;AT2G44460;AT2G44470;AT2G44480;AT2G45220;AT2G47550;AT3G03640;AT3G09260;AT3G13784;AT3G18080;AT3G21370;AT3G23920;AT3G43190;AT3G43270;AT3G46970;AT3G57510;AT3G58790;AT3G60140;AT4G02280;AT4G03930;AT4G17090;AT4G22590;AT4G25000;AT4G27830;AT5G20940;AT5G49180;AT5G49190;AT5G51460;AT5G51490	K01188+K01051+K16055+K05350+K05350+K01188+K16055+K16055+K00975+K00705+K01188+K01188+K01188+K01051+K01051+K01188+K01188+K01193+K05350+K01188+K01177+K00695+K01051+K00688+K01184+K20867+K01188+K00695+K01051+K01177+K01087+K01176+K01188+K05349+K01051+K00695+K01087+K01051
Glycerolipid metabolism	ko00561	9	54	468	4738	AT1G02390;AT1G23800;AT1G54100;AT1G73480;AT2G11810;AT2G37770;AT3G17770;AT3G48000;AT5G08380	K13508+K00128+K14085+K01054+K03715+K00011+K00863+K00128+K07407
Phenylalanine, tyrosine and tryptophan biosynthesis	ko00400	3	58	468	4738	AT4G23600;AT5G11520;AT5G53970	K00815+K14454+K00815
Steroid biosynthesis	ko00100	3	34	468	4738	AT2G34500;AT3G45130;AT5G24160	K09832+K01852+K00511
Pentose and glucuronate interconversions	ko00040	15	83	468	4738	AT1G11590;AT1G23800;AT2G37770;AT2G45220;AT2G47550;AT3G43270;AT3G48000;AT3G57510;AT4G03930;AT4G22080;AT5G04310;AT5G14470;AT5G49180;AT5G51490;AT5G57655	K01051+K00128+K00011+K01051+K01051+K01051+K00128+K01184+K01051+K01728+K01728+K16190+K01051+K01051+K01805
Flavone and flavonol biosynthesis	ko00944	1	4	468	4738	AT5G17050	K10757
Arachidonic acid metabolism	ko00590	4	17	468	4738	AT2G25080;AT4G11600;AT4G31870;AT4G39650	K00432+K00432+K00432+K18592
Arginine and proline metabolism	ko00330	12	57	468	4738	AT1G23800;AT1G54100;AT1G65840;AT2G39800;AT3G30775;AT3G48000;AT3G55610;AT4G08870;AT5G11520;AT5G46180;AT5G61160;AT5G62530	K00128+K14085+K17839+K12657+K00318+K00128+K12657+K01476+K14454+K00819+K14329+K00294
Taurine and hypotaurine metabolism	ko00430	2	14	468	4738	AT2G02000;AT4G39650	K01580+K18592
Selenocompound metabolism	ko00450	2	18	468	4738	AT1G64660;AT3G03780	K01761+K00549
Ascorbate and aldarate metabolism	ko00053	7	43	468	4738	AT1G14520;AT1G23800;AT1G54100;AT3G48000;AT4G08390;AT4G26260;AT5G14470	K00469+K00128+K14085+K00128+K00434+K00469+K16190
Circadian rhythm - plant	ko04712	12	39	468	4738	AT1G01060;AT1G56650;AT1G65480;AT1G68050;AT2G46790;AT5G02810;AT5G11260;AT5G13930;AT5G15840;AT5G24470;AT5G52250;AT5G60100	K12133+K16166+K16223+K12116+K12128+K12129+K16241+K00660+K12135+K12130+K10143+K12131
Photosynthesis - antenna proteins	ko00196	4	22	468	4738	AT1G29910;AT2G05070;AT2G05100;AT2G40100	K08912+K08913+K08913+K08915
Photosynthesis	ko00195	12	74	468	4738	AT1G60950;AT2G30790;AT3G01440;AT5G64040;ATCG00070;ATCG00080;ATCG00120;ATCG00130;ATCG00150;ATCG00470;ATCG00480;ATCG00680	K02639+K02717+K08901+K02701+K02712+K02710+K02111+K02109+K02108+K02114+K02112+K02704
Tryptophan metabolism	ko00380	9	46	468	4738	AT1G20630;AT1G23800;AT1G54100;AT2G30770;AT3G44300;AT3G44310;AT3G48000;AT5G20960;AT5G25980	K03781+K00128+K14085+K11868+K01501+K01501+K00128+K11817+K01237
Regulation of autophagy	ko04140	2	28	468	4738	AT3G06420;AT4G16520	K08341+K08341
Linoleic acid metabolism	ko00591	2	9	468	4738	AT1G55020;AT1G72520	K15718+K00454
Lysine degradation	ko00310	4	27	468	4738	AT1G23800;AT1G54100;AT3G48000;AT4G33150	K00128+K14085+K00128+K14157
Fatty acid biosynthesis	ko00061	5	42	468	4738	AT1G43800;AT3G02610;AT3G02620;AT3G04000;AT4G13180	K03921+K03921+K03921+K00059+K00059
Vitamin B6 metabolism	ko00750	1	14	468	4738	AT1G17710	K13248
Aminoacyl-tRNA biosynthesis	ko00970	1	58	468	4738	AT3G44740	K01880
Thiamine metabolism	ko00730	1	11	468	4738	AT3G21500	K01662
Glycosphingolipid biosynthesis - globo series	ko00603	1	9	468	4738	AT5G08380	K07407
Biosynthesis of unsaturated fatty acids	ko01040	9	29	468	4738	AT1G43800;AT2G33150;AT3G02610;AT3G02620;AT3G04000;AT3G51840;AT4G13180;AT4G16760;AT5G65110	K03921+K07513+K03921+K03921+K00059+K00232+K00059+K00232+K00232
RNA degradation	ko03018	3	112	468	4738	AT2G32550;AT2G36660;AT3G44260	K12606+K13126+K12581
ABC transporters	ko02010	6	26	468	4738	AT1G02520;AT1G28010;AT3G28360;AT3G62150;AT4G18050;AT5G46540	K05658+K05658+K05658+K05658+K05658+K05658
Glucosinolate biosynthesis	ko00966	6	16	468	4738	AT1G10070;AT1G16400;AT1G16410;AT3G19710;AT4G13770;AT5G23010	K00826+K12155+K12154+K00826+K12156+K15741
Fatty acid elongation	ko00062	1	35	468	4738	AT5G47350	K01074
SNARE interactions in vesicular transport	ko04130	1	44	468	4738	AT4G03330	K08486
Protein processing in endoplasmic reticulum	ko04141	22	212	468	4738	AT1G07400;AT1G09180;AT1G18830;AT1G53540;AT1G59860;AT2G29500;AT3G09350;AT3G09440;AT3G17000;AT3G21660;AT3G46230;AT3G53230;AT4G10250;AT4G21870;AT5G02490;AT5G09590;AT5G12020;AT5G12030;AT5G37670;AT5G56010;AT5G56150;AT5G59720	K13993+K07953+K14005+K13993+K13993+K13993+K09562+K03283+K10578+K14012+K13993+K13525+K13993+K13993+K03283+K03283+K13993+K13993+K13993+K04079+K06689+K13993
Oxidative phosphorylation	ko00190	11	169	468	4738	AT1G80660;AT2G07560;AT3G47950;AT5G57350;ATCG00120;ATCG00130;ATCG00150;ATCG00470;ATCG00480;ATCG01010;ATCG01050	K01535+K01535+K01535+K01535+K02111+K02109+K02108+K02114+K02112+K05577+K05575
Lysine biosynthesis	ko00300	3	17	468	4738	AT1G54100;AT2G13810;AT3G02020	K14085+K10206+K00928
Endocytosis	ko04144	6	143	468	4738	AT2G17840;AT2G41210;AT3G09440;AT4G35380;AT5G02490;AT5G09590	K19366+K00889+K03283+K18442+K03283+K03283
Flavonoid biosynthesis	ko00941	8	20	468	4738	AT1G61720;AT1G67980;AT4G26220;AT4G34050;AT5G08640;AT5G13930;AT5G42800;AT5G63600	K08695+K00588+K00588+K00588+K05278+K00660+K13082+K05278
Pantothenate and CoA biosynthesis	ko00770	5	28	468	4738	AT1G10070;AT1G50110;AT3G17810;AT3G19710;AT3G23940	K00826+K00826+K00207+K00826+K01687
Spliceosome	ko03040	5	193	468	4738	AT3G09440;AT3G14700;AT4G16680;AT5G02490;AT5G09590	K03283+K11984+K12813+K03283+K03283
Plant-pathogen interaction	ko04626	21	167	468	4738	AT1G01340;AT1G21550;AT2G13790;AT2G19190;AT2G41090;AT2G41100;AT2G41110;AT2G41410;AT2G46430;AT2G46450;AT3G50770;AT4G04695;AT4G04700;AT4G14640;AT4G20780;AT4G23550;AT4G26470;AT4G37010;AT4G39090;AT5G42380;AT5G56010	K05391+K13448+K13417+K16224+K02183+K13448+K02183+K13448+K05391+K05391+K13448+K13412+K13412+K13448+K13448+K13426+K13448+K13448+K01373+K13448+K04079
Carbon fixation in photosynthetic organisms	ko00710	8	71	468	4738	AT2G19900;AT2G36460;AT3G14940;AT4G15530;AT5G11520;AT5G38420;AT5G38430;AT5G65690	K00029+K01623+K01595+K01006+K14454+K01602+K01602+K01610
Homologous recombination	ko03440	1	56	468	4738	AT3G42670	K10875
Alanine, aspartate and glutamate metabolism	ko00250	9	49	468	4738	AT2G02000;AT2G38400;AT3G08860;AT3G22200;AT3G47340;AT4G34740;AT5G11520;AT5G14760;AT5G62530	K01580+K00827+K00827+K16871+K01953+K00764+K14454+K00278+K00294
Base excision repair	ko03410	3	43	468	4738	AT1G13635;AT3G47830;AT5G22470	K01246+K10773+K10798
Ribosome	ko03010	7	355	468	4738	AT1G17560;AT1G61580;AT5G59240;ATCG00830;ATCG01020;ATCG01300;ATCG01310	K02874+K02925+K02995+K02886+K02911+K02892+K02886
Ubiquitin mediated proteolysis	ko04120	8	142	468	4738	AT1G21410;AT1G77000;AT2G33770;AT3G17000;AT4G36410;AT5G52250;AT5G56150;AT5G62800	K03875+K03875+K10581+K10578+K10688+K10143+K06689+K04506
Peroxisome	ko04146	11	88	468	4738	AT1G20630;AT2G33150;AT3G11980;AT3G44540;AT3G51840;AT3G56350;AT4G16760;AT4G18360;AT4G25100;AT5G17380;AT5G65110	K03781+K07513+K13356+K13356+K00232+K04564+K00232+K11517+K04564+K12261+K00232
Cyanoamino acid metabolism	ko00460	18	60	468	4738	AT1G02850;AT1G61810;AT1G61820;AT1G66280;AT2G44460;AT2G44470;AT2G44480;AT3G03640;AT3G09260;AT3G18080;AT3G21370;AT3G44300;AT3G44310;AT3G60140;AT4G27830;AT4G39650;AT5G20940;AT5G22300	K01188+K05350+K05350+K01188+K01188+K01188+K01188+K01188+K01188+K05350+K01188+K01501+K01501+K01188+K01188+K18592+K05349+K13035
beta-Alanine metabolism	ko00410	10	41	468	4738	AT1G23800;AT1G31690;AT1G54100;AT1G62810;AT1G65840;AT2G02000;AT3G06810;AT3G17810;AT3G43670;AT3G48000	K00128+K00276+K14085+K00276+K17839+K01580+K00249+K00207+K00276+K00128
Brassinosteroid biosynthesis	ko00905	2	9	468	4738	AT3G30180;AT4G36380	K12640+K12637
Phenylalanine metabolism	ko00360	14	42	468	4738	AT1G06570;AT1G31690;AT1G51680;AT1G62810;AT1G65060;AT1G67980;AT3G10340;AT3G21240;AT3G43670;AT4G23600;AT4G26220;AT4G34050;AT5G11520;AT5G53970	K00457+K00276+K01904+K00276+K01904+K00588+K10775+K01904+K00276+K00815+K00588+K00588+K14454+K00815
2-Oxocarboxylic acid metabolism	ko01210	15	74	468	4738	AT1G10070;AT1G16400;AT1G16410;AT1G50110;AT2G42790;AT2G43100;AT3G02020;AT3G19710;AT3G23940;AT3G58750;AT3G58990;AT4G13770;AT5G11520;AT5G14200;AT5G23010	K00826+K12155+K12154+K00826+K01647+K01704+K00928+K00826+K01687+K01647+K01704+K12156+K14454+K00052+K15741
Sulfur metabolism	ko00920	5	41	468	4738	AT1G53580;AT1G55920;AT1G62180;AT3G22460;AT4G35640	K17725+K00640+K05907+K01738+K00640
Galactose metabolism	ko00052	7	56	468	4738	AT1G12780;AT1G56600;AT2G37770;AT2G47180;AT3G13784;AT4G01970;AT5G08380	K01784+K18819+K00011+K18819+K01193+K06611+K07407
Nitrogen metabolism	ko00910	7	42	468	4738	AT1G23730;AT2G15620;AT3G01500;AT3G44300;AT3G44310;AT3G45060;AT5G14740	K01673+K00366+K01673+K01501+K01501+K02575+K01673
Tropane, piperidine and pyridine alkaloid biosynthesis	ko00960	9	36	468	4738	AT1G31690;AT1G62810;AT2G29300;AT2G29340;AT2G29370;AT3G43670;AT4G23600;AT5G11520;AT5G53970	K00276+K00276+K08081+K08081+K08081+K00276+K00815+K14454+K00815
Stilbenoid, diarylheptanoid and gingerol biosynthesis	ko00945	13	42	468	4738	AT1G13100;AT1G67980;AT2G30750;AT3G26170;AT3G26200;AT3G26280;AT3G53300;AT4G26220;AT4G34050;AT4G37370;AT4G37410;AT4G37430;AT5G25130	K00517+K00588+K00517+K00517+K00517+K00517+K00517+K00588+K00588+K00517+K00517+K00517+K00517
Porphyrin and chlorophyll metabolism	ko00860	6	48	468	4738	AT1G04620;AT1G58290;AT1G69720;AT3G44880;AT4G16690;AT5G54190	K18010+K02492+K00510+K13071+K13544+K00218
Pyrimidine metabolism	ko00240	2	120	468	4738	AT3G17810;AT4G14930	K00207+K03787
RNA transport	ko03013	4	172	468	4738	AT1G04635;AT2G36660;AT3G13920;AT5G06000	K03537+K13126+K03257+K03248
Ribosome biogenesis in eukaryotes	ko03008	2	92	468	4738	AT1G04635;AT3G12860	K03537+K14564
Ubiquinone and other terpenoid-quinone biosynthesis	ko00130	6	35	468	4738	AT1G06570;AT1G51680;AT1G65060;AT3G21240;AT4G23600;AT5G53970	K00457+K01904+K01904+K01904+K00815+K00815
Histidine metabolism	ko00340	3	18	468	4738	AT1G23800;AT1G54100;AT3G48000	K00128+K14085+K00128
Phosphatidylinositol signaling system	ko04070	3	68	468	4738	AT2G41090;AT2G41110;AT2G41210	K02183+K02183+K00889
Butanoate metabolism	ko00650	2	17	468	4738	AT2G02000;AT3G22200	K01580+K16871
Limonene and pinene degradation	ko00903	12	40	468	4738	AT1G13100;AT1G23800;AT2G30750;AT3G26170;AT3G26200;AT3G26280;AT3G48000;AT3G53300;AT4G37370;AT4G37410;AT4G37430;AT5G25130	K00517+K00128+K00517+K00517+K00517+K00517+K00128+K00517+K00517+K00517+K00517+K00517
Amino sugar and nucleotide sugar metabolism	ko00520	12	136	468	4738	AT1G12780;AT2G21590;AT2G43570;AT2G43590;AT2G43620;AT3G10740;AT3G12500;AT3G58790;AT4G19810;AT5G14470;AT5G24090;AT5G44480	K01784+K00975+K01183+K01183+K01183+K01209+K20547+K20867+K01183+K16190+K01183+K12448
Pyruvate metabolism	ko00620	8	87	468	4738	AT1G23800;AT1G54100;AT2G19900;AT3G14940;AT3G48000;AT3G49160;AT4G15530;AT5G65690	K00128+K14085+K00029+K01595+K00128+K00873+K01006+K01610
Sesquiterpenoid and triterpenoid biosynthesis	ko00909	2	24	468	4738	AT1G78500;AT5G24160	K16204+K00511
Glycine, serine and threonine metabolism	ko00260	9	75	468	4738	AT1G31690;AT1G32470;AT1G54100;AT1G62810;AT2G35370;AT2G38400;AT3G02020;AT3G08860;AT3G43670	K00276+K02437+K14085+K00276+K02437+K00827+K00928+K00827+K00276
Citrate cycle (TCA cycle)	ko00020	3	64	468	4738	AT2G42790;AT3G58750;AT5G65690	K01647+K01647+K01610
