# Supplementary material for: Functional Characterization of the EMBRYONIC FLOWER 2 Gene Involved in Flowering in Ginkgo biloba
Source: Front Plant Sci. 2021 Jun 21;12:681166. doi: 10.3389/fpls.2021.681166 (PMC8451716; doi:10.3389/fpls.2021.681166)
Supplement: Supplementary file 1 [file Data_Sheet_1.zip › Table S8.XLS]

#KEGG_n	386	KEGG_N	4738
#Pathway	ko_ID	DEG	Gene	DEG_all	Gene_all
Protein export	ko03060	1	53	386	4738	AT1G15310	K03106
SNARE interactions in vesicular transport	ko04130	1	44	386	4738	AT4G03330	K08486
Fatty acid biosynthesis	ko00061	2	42	386	4738	AT3G02610;AT3G04000	K03921+K00059
Nitrogen metabolism	ko00910	8	42	386	4738	AT1G23730;AT1G37130;AT1G77760;AT3G01500;AT3G44320;AT3G52720;AT5G16570;AT5G18170	K01673+K10534+K10534+K01673+K01501+K01674+K01915+K00261
Spliceosome	ko03040	3	193	386	4738	AT3G09440;AT3G14700;AT5G02490	K03283+K11984+K03283
Glycerophospholipid metabolism	ko00564	4	89	386	4738	AT1G06520;AT3G05630;AT4G09760;AT5G63770	K13508+K01115+K14156+K00901
Limonene and pinene degradation	ko00903	7	40	386	4738	AT2G30750;AT3G26170;AT3G26200;AT3G26280;AT4G37360;AT4G37370;AT5G25130	K00517+K00517+K00517+K00517+K00517+K00517+K00517
Glutathione metabolism	ko00480	11	93	386	4738	AT1G02940;AT1G10370;AT1G17170;AT1G49860;AT1G59670;AT1G69930;AT2G02930;AT2G29420;AT2G29490;AT3G09270;AT4G39650	K00799+K00799+K00799+K00799+K00799+K00799+K00799+K00799+K00799+K00799+K18592
Taurine and hypotaurine metabolism	ko00430	2	14	386	4738	AT2G02000;AT4G39650	K01580+K18592
Flavonoid biosynthesis	ko00941	7	20	386	4738	AT1G61720;AT1G67980;AT4G22880;AT4G26220;AT5G07990;AT5G08640;AT5G42800	K08695+K00588+K05277+K00588+K05280+K05278+K13082
Brassinosteroid biosynthesis	ko00905	2	9	386	4738	AT4G36380;AT5G38970	K12637+K09590
Lysine biosynthesis	ko00300	3	17	386	4738	AT1G54100;AT2G13810;AT3G02020	K14085+K10206+K00928
Arginine biosynthesis	ko00220	2	34	386	4738	AT5G16570;AT5G18170	K01915+K00261
Phosphatidylinositol signaling system	ko04070	3	68	386	4738	AT2G41090;AT2G41110;AT5G63770	K02183+K02183+K00901
Oxidative phosphorylation	ko00190	9	169	386	4738	AT1G17260;AT3G47950;ATCG00120;ATCG00130;ATCG00140;ATCG00430;ATCG00470;ATCG00480;ATCG01010	K01535+K01535+K02111+K02109+K02110+K05582+K02114+K02112+K05577
Glycine, serine and threonine metabolism	ko00260	7	75	386	4738	AT1G09780;AT1G31690;AT1G32470;AT1G54100;AT2G35370;AT2G38400;AT3G02020	K15633+K00276+K02437+K14085+K02437+K00827+K00928
ABC transporters	ko02010	7	26	386	4738	AT1G02520;AT1G02530;AT1G28010;AT3G28345;AT3G28360;AT3G62150;AT5G46540	K05658+K05658+K05658+K05658+K05658+K05658+K05658
Linoleic acid metabolism	ko00591	1	9	386	4738	AT1G55020	K15718
Selenocompound metabolism	ko00450	2	18	386	4738	AT1G64660;AT5G43780	K01761+K13811
Ubiquitin mediated proteolysis	ko04120	7	142	386	4738	AT1G02980;AT1G77000;AT4G36410;AT5G22920;AT5G23730;AT5G58760;AT5G62800	K03347+K03875+K10688+K10144+K10143+K10140+K04506
RNA transport	ko03013	3	172	386	4738	AT1G04635;AT2G24050;AT5G06000	K03537+K03260+K03248
Fructose and mannose metabolism	ko00051	3	65	386	4738	AT2G37770;AT3G59480;AT5G57655	K00011+K00847+K01805
Stilbenoid, diarylheptanoid and gingerol biosynthesis	ko00945	9	42	386	4738	AT1G67980;AT2G30750;AT3G26170;AT3G26200;AT3G26280;AT4G26220;AT4G37360;AT4G37370;AT5G25130	K00588+K00517+K00517+K00517+K00517+K00588+K00517+K00517+K00517
Vitamin B6 metabolism	ko00750	2	14	386	4738	AT1G17710;AT1G73010	K13248+K13248
Pyrimidine metabolism	ko00240	2	120	386	4738	AT2G19570;AT4G14930	K01489+K03787
Fatty acid degradation	ko00071	6	41	386	4738	AT1G22440;AT1G54100;AT2G33150;AT3G51840;AT4G22110;AT5G42250	K00121+K14085+K07513+K00232+K00121+K00121
Nucleotide excision repair	ko03420	1	70	386	4738	AT5G58760	K10140
Biotin metabolism	ko00780	1	13	386	4738	AT3G04000	K00059
Glycolysis / Gluconeogenesis	ko00010	6	118	386	4738	AT1G09780;AT1G22440;AT1G54100;AT3G49160;AT4G22110;AT5G42250	K15633+K00121+K14085+K00873+K00121+K00121
Carotenoid biosynthesis	ko00906	5	29	386	4738	AT1G78390;AT3G14440;AT3G24220;AT4G19170;AT4G25700	K09840+K09840+K09840+K09840+K15746
Flavone and flavonol biosynthesis	ko00944	2	4	386	4738	AT5G07990;AT5G17050	K05280+K10757
Endocytosis	ko04144	3	143	386	4738	AT3G05630;AT3G09440;AT5G02490	K01115+K03283+K03283
alpha-Linolenic acid metabolism	ko00592	6	37	386	4738	AT1G76690;AT2G33150;AT3G01420;AT3G25760;AT3G51840;AT4G15440	K05894+K07513+K10529+K10525+K00232+K10528
Arachidonic acid metabolism	ko00590	1	17	386	4738	AT4G39650	K18592
Photosynthesis	ko00195	10	74	386	4738	AT1G10960;AT2G30790;AT3G01440;AT4G28660;ATCG00080;ATCG00120;ATCG00130;ATCG00140;ATCG00470;ATCG00480	K02639+K02717+K08901+K08903+K02710+K02111+K02109+K02110+K02114+K02112
Glyoxylate and dicarboxylate metabolism	ko00630	13	76	386	4738	AT1G20620;AT1G20630;AT1G32470;AT2G35370;AT2G42790;AT3G21720;AT3G58750;AT4G18360;AT4G35090;AT5G14780;AT5G16570;AT5G38420;AT5G38430	K03781+K03781+K02437+K02437+K01647+K01637+K01647+K11517+K03781+K00122+K01915+K01602+K01602
Isoquinoline alkaloid biosynthesis	ko00950	2	23	386	4738	AT1G31690;AT4G28420	K00276+K00815
RNA degradation	ko03018	2	112	386	4738	AT2G32550;AT5G44110	K12606+K12608
Porphyrin and chlorophyll metabolism	ko00860	3	48	386	4738	AT1G19670;AT4G27440;AT5G54190	K08099+K00218+K00218
Phenylalanine metabolism	ko00360	10	42	386	4738	AT1G06570;AT1G31690;AT1G51680;AT1G62940;AT1G65060;AT1G67980;AT3G10340;AT3G21240;AT4G26220;AT4G28420	K00457+K00276+K01904+K01904+K01904+K00588+K10775+K01904+K00588+K00815
Monoterpenoid biosynthesis	ko00902	2	7	386	4738	AT3G25810;AT3G61220	K12467+K15095
Pentose phosphate pathway	ko00030	5	58	386	4738	AT1G13700;AT2G01290;AT2G16790;AT2G35390;AT5G24410	K01057+K01807+K00851+K00948+K01057
Inositol phosphate metabolism	ko00562	1	69	386	4738	AT1G14520	K00469
Histidine metabolism	ko00340	1	18	386	4738	AT1G54100	K14085
Glucosinolate biosynthesis	ko00966	3	16	386	4738	AT1G10070;AT3G19710;AT5G23010	K00826+K00826+K15741
Starch and sucrose metabolism	ko00500	35	203	386	4738	AT1G02850;AT1G11590;AT1G16980;AT1G45191;AT1G61810;AT1G61820;AT1G70290;AT1G76130;AT2G18700;AT2G40840;AT2G44450;AT2G44470;AT2G44480;AT2G45220;AT3G09260;AT3G18080;AT3G29320;AT3G43190;AT3G46970;AT3G57510;AT3G59480;AT4G02280;AT4G03930;AT4G10120;AT4G12430;AT4G17090;AT4G21760;AT4G24040;AT4G25000;AT4G27550;AT5G09730;AT5G19730;AT5G49180;AT5G49190;AT5G51460	K01188+K01051+K16055+K01188+K05350+K05350+K16055+K01176+K16055+K00705+K01188+K01188+K01188+K01051+K01188+K05350+K00688+K00695+K00688+K01184+K00847+K00695+K01051+K00696+K01087+K01177+K05350+K01194+K01176+K16055+K15920+K01051+K01051+K00695+K01087
Photosynthesis - antenna proteins	ko00196	7	22	386	4738	AT1G29910;AT2G05070;AT2G05100;AT2G34420;AT2G34430;AT2G40100;AT3G54890	K08912+K08913+K08913+K08912+K08912+K08915+K08907
2-Oxocarboxylic acid metabolism	ko01210	7	74	386	4738	AT1G10070;AT2G42790;AT3G02020;AT3G19710;AT3G58750;AT5G14200;AT5G23010	K00826+K01647+K00928+K00826+K01647+K00052+K15741
Monobactam biosynthesis	ko00261	2	15	386	4738	AT3G02020;AT5G43780	K00928+K13811
Plant hormone signal transduction	ko04075	39	273	386	4738	AT1G07430;AT1G19050;AT1G28130;AT1G74890;AT1G75590;AT2G14610;AT2G21220;AT2G23170;AT2G38310;AT2G40330;AT2G40670;AT2G43010;AT2G45210;AT2G47750;AT3G09870;AT3G11410;AT3G16360;AT3G17600;AT3G23240;AT3G50500;AT3G61900;AT3G63010;AT4G13790;AT4G14550;AT4G27260;AT4G32280;AT4G37390;AT4G38825;AT4G38850;AT4G40010;AT5G05440;AT5G07210;AT5G18010;AT5G18030;AT5G18050;AT5G18060;AT5G54510;AT5G59220;AT5G66880	K14497+K14492+K14487+K14492+K14488+K13449+K14488+K14487+K14496+K14496+K14492+K16189+K14488+K14487+K14488+K14497+K14490+K14484+K14516+K14498+K14488+K14493+K14488+K14484+K14487+K14484+K14487+K14488+K14488+K14498+K14496+K14491+K14488+K14488+K14488+K14488+K14487+K14497+K14498
Ribosome	ko03010	6	355	386	4738	AT1G61580;AT2G32220;AT5G59240;ATCG00830;ATCG01300;ATCG01310	K02925+K02901+K02995+K02886+K02892+K02886
Sulfur metabolism	ko00920	5	41	386	4738	AT1G53580;AT1G62180;AT3G22460;AT5G43780;AT5G67520	K17725+K05907+K01738+K13811+K00860
Galactose metabolism	ko00052	6	56	386	4738	AT1G12780;AT1G55740;AT1G56600;AT2G37770;AT2G47180;AT4G01970	K01784+K06617+K18819+K00011+K18819+K06611
Protein processing in endoplasmic reticulum	ko04141	20	212	386	4738	AT1G02980;AT1G07400;AT1G19310;AT1G53540;AT2G29500;AT3G09440;AT3G46230;AT3G53800;AT4G03510;AT4G10250;AT4G21810;AT4G21870;AT4G27470;AT4G28270;AT5G02490;AT5G12020;AT5G12030;AT5G48660;AT5G51440;AT5G59720	K03347+K13993+K10666+K13993+K13993+K03283+K13993+K09562+K10666+K13993+K13989+K13993+K10666+K10666+K03283+K13993+K13993+K14009+K13993+K13993
Cutin, suberine and wax biosynthesis	ko00073	2	30	386	4738	AT1G70680;AT3G56700	K17991+K13356
beta-Alanine metabolism	ko00410	4	41	386	4738	AT1G31690;AT1G54100;AT1G65840;AT2G02000	K00276+K14085+K17839+K01580
Carbon metabolism	ko01200	23	267	386	4738	AT1G09780;AT1G13700;AT1G20620;AT1G20630;AT1G22440;AT2G01290;AT2G16790;AT2G35390;AT2G42790;AT3G21720;AT3G22460;AT3G49160;AT3G55800;AT3G58750;AT4G18360;AT4G22110;AT4G35090;AT5G14780;AT5G18170;AT5G24410;AT5G38420;AT5G38430;AT5G42250	K15633+K01057+K03781+K03781+K00121+K01807+K00851+K00948+K01647+K01637+K01738+K00873+K01100+K01647+K11517+K00121+K03781+K00122+K00261+K01057+K01602+K01602+K00121
Alanine, aspartate and glutamate metabolism	ko00250	7	49	386	4738	AT2G02000;AT2G38400;AT3G47340;AT4G34740;AT5G14760;AT5G16570;AT5G18170	K01580+K00827+K01953+K00764+K00278+K01915+K00261
Lysine degradation	ko00310	2	27	386	4738	AT1G54100;AT4G33150	K14085+K14157
Valine, leucine and isoleucine degradation	ko00280	7	48	386	4738	AT1G03090;AT1G10070;AT1G54100;AT2G33150;AT2G38400;AT3G19710;AT3G45300	K01968+K00826+K14085+K07513+K00827+K00826+K00253
Ribosome biogenesis in eukaryotes	ko03008	2	92	386	4738	AT1G04635;AT4G25630	K03537+K14563
Fatty acid elongation	ko00062	6	35	386	4738	AT2G15090;AT2G28630;AT4G17480;AT4G34250;AT5G04530;AT5G47350	K15397+K15397+K01074+K15397+K15397+K01074
Arginine and proline metabolism	ko00330	6	57	386	4738	AT1G54100;AT1G65840;AT2G39800;AT4G34710;AT5G15950;AT5G46180	K14085+K17839+K12657+K01583+K01611+K00819
Valine, leucine and isoleucine biosynthesis	ko00290	3	23	386	4738	AT1G10070;AT3G19710;AT5G14200	K00826+K00826+K00052
Tyrosine metabolism	ko00350	7	41	386	4738	AT1G06570;AT1G22440;AT1G31690;AT4G22110;AT4G28420;AT5G42250;AT5G54080	K00457+K00121+K00276+K00121+K00815+K00121+K00451
Anthocyanin biosynthesis	ko00942	2	2	386	4738	AT4G14090;AT5G54060	K12338+K17193
Phenylpropanoid biosynthesis	ko00940	36	159	386	4738	AT1G02850;AT1G05260;AT1G45191;AT1G51680;AT1G61810;AT1G61820;AT1G62940;AT1G63140;AT1G65060;AT1G67980;AT1G72680;AT1G80820;AT2G37130;AT2G44450;AT2G44470;AT2G44480;AT3G09260;AT3G10340;AT3G18080;AT3G21240;AT3G21560;AT3G32980;AT3G50990;AT4G08770;AT4G21760;AT4G26220;AT4G34230;AT4G36430;AT4G37520;AT4G37970;AT4G37980;AT5G05340;AT5G06720;AT5G14130;AT5G15180;AT5G54160	K01188+K00430+K01188+K01904+K05350+K05350+K01904+K13066+K01904+K00588+K00083+K09753+K00430+K01188+K01188+K01188+K01188+K10775+K05350+K01904+K13068+K00430+K00430+K00430+K05350+K00588+K00083+K00430+K00430+K00083+K00083+K00430+K00430+K00430+K00430+K13066
Base excision repair	ko03410	2	43	386	4738	AT1G13635;AT3G47830	K01246+K10773
Nicotinate and nicotinamide metabolism	ko00760	2	16	386	4738	AT4G14930;AT5G14760	K03787+K00278
C5-Branched dibasic acid metabolism	ko00660	1	10	386	4738	AT5G14200	K00052
Peroxisome	ko04146	7	88	386	4738	AT1G20620;AT1G20630;AT2G33150;AT3G51840;AT3G56700;AT4G18360;AT4G35090	K03781+K03781+K07513+K00232+K13356+K11517+K03781
Pyruvate metabolism	ko00620	2	87	386	4738	AT1G54100;AT3G49160	K14085+K00873
Zeatin biosynthesis	ko00908	1	22	386	4738	AT2G19500	K00279
Biosynthesis of unsaturated fatty acids	ko01040	4	29	386	4738	AT2G33150;AT3G02610;AT3G04000;AT3G51840	K07513+K03921+K00059+K00232
Terpenoid backbone biosynthesis	ko00900	5	58	386	4738	AT1G17050;AT1G78510;AT3G14530;AT3G21500;AT5G58770	K05356+K05356+K13789+K01662+K11778
Pantothenate and CoA biosynthesis	ko00770	2	28	386	4738	AT1G10070;AT3G19710	K00826+K00826
Phenylalanine, tyrosine and tryptophan biosynthesis	ko00400	2	58	386	4738	AT4G28420;AT5G22630	K00815+K05359
Plant-pathogen interaction	ko04626	19	167	386	4738	AT1G01340;AT1G19230;AT1G21550;AT2G13790;AT2G14610;AT2G19190;AT2G28260;AT2G41090;AT2G41110;AT2G41410;AT2G46450;AT3G10190;AT3G50770;AT4G04695;AT4G04700;AT4G21940;AT4G23550;AT4G37010;AT4G39090	K05391+K13447+K13448+K13417+K13449+K16224+K05391+K02183+K02183+K13448+K05391+K13448+K13448+K13412+K13412+K13412+K13426+K13448+K01373
Biosynthesis of amino acids	ko01230	18	257	386	4738	AT1G09780;AT1G10070;AT1G54100;AT2G01290;AT2G13810;AT2G35390;AT2G39800;AT2G42790;AT3G02020;AT3G17390;AT3G19710;AT3G22460;AT3G49160;AT3G58750;AT4G28420;AT5G14200;AT5G16570;AT5G22630	K15633+K00826+K14085+K01807+K10206+K00948+K12657+K01647+K00928+K00789+K00826+K01738+K00873+K01647+K00815+K00052+K01915+K05359
Carbon fixation in photosynthetic organisms	ko00710	4	71	386	4738	AT2G01290;AT3G55800;AT5G38420;AT5G38430	K01807+K01100+K01602+K01602
Regulation of autophagy	ko04140	2	28	386	4738	AT3G06420;AT4G16520	K08341+K08341
Amino sugar and nucleotide sugar metabolism	ko00520	12	136	386	4738	AT1G12780;AT2G43570;AT2G43620;AT3G08900;AT3G10740;AT3G59480;AT4G16130;AT5G09730;AT5G14470;AT5G24090;AT5G44480;AT5G50750	K01784+K01183+K01183+K13379+K01209+K00847+K12446+K15920+K16190+K01183+K12448+K13379
Sesquiterpenoid and triterpenoid biosynthesis	ko00909	2	24	386	4738	AT5G24150;Arabidopsis_thaliana_newGene_805	K00511+K14184
Indole alkaloid biosynthesis	ko00901	4	6	386	4738	AT1G74020;AT2G23600;AT2G23610;AT4G37150	K01757+K08233+K08233+K08233
Thiamine metabolism	ko00730	1	11	386	4738	AT3G21500	K01662
mRNA surveillance pathway	ko03015	1	115	386	4738	AT5G03470	K11584
Tryptophan metabolism	ko00380	8	46	386	4738	AT1G20620;AT1G20630;AT1G54100;AT2G30770;AT3G44320;AT4G35090;AT5G20960;AT5G26000	K03781+K03781+K14085+K11868+K01501+K03781+K11817+K01237
Homologous recombination	ko03440	1	56	386	4738	AT1G05490	K10875
Aminoacyl-tRNA biosynthesis	ko00970	3	58	386	4738	AT1G17960;AT3G44740;AT3G56300	K01868+K01880+K01883
Tropane, piperidine and pyridine alkaloid biosynthesis	ko00960	5	36	386	4738	AT1G31690;AT2G29300;AT2G29310;AT2G29370;AT4G28420	K00276+K08081+K08081+K08081+K00815
Circadian rhythm - plant	ko04712	11	39	386	4738	AT1G01060;AT1G22770;AT1G65480;AT1G68050;AT2G46790;AT2G46830;AT5G02810;AT5G11260;AT5G15840;AT5G23730;AT5G24470	K12133+K12124+K16223+K12116+K12128+K12134+K12129+K16241+K12135+K10143+K12130
Glycerolipid metabolism	ko00561	6	54	386	4738	AT1G06520;AT1G54100;AT1G73480;AT2G11810;AT2G37770;AT5G63770	K13508+K14085+K01054+K03715+K00011+K00901
Cysteine and methionine metabolism	ko00270	16	117	386	4738	AT1G01480;AT1G10070;AT1G64660;AT2G38400;AT3G02020;AT3G17390;AT3G19710;AT3G22460;AT3G22740;AT4G08990;AT4G11280;AT4G14140;AT4G26200;AT4G28420;AT5G15950;Arabidopsis_thaliana_newGene_526	K20772+K00826+K01761+K00827+K00928+K00789+K00826+K01738+K00547+K00558+K20772+K00558+K01762+K00815+K01611+K20772
Purine metabolism	ko00230	6	162	386	4738	AT2G35390;AT3G49160;AT4G14930;AT4G34740;AT5G43780;AT5G67520	K00948+K00873+K03787+K00764+K13811+K00860
Citrate cycle (TCA cycle)	ko00020	2	64	386	4738	AT2G42790;AT3G58750	K01647+K01647
Cyanoamino acid metabolism	ko00460	13	60	386	4738	AT1G02850;AT1G45191;AT1G61810;AT1G61820;AT2G44450;AT2G44470;AT2G44480;AT3G09260;AT3G18080;AT3G44320;AT4G21760;AT4G39650;AT5G22300	K01188+K01188+K05350+K05350+K01188+K01188+K01188+K01188+K05350+K01501+K05350+K18592+K13035
Glycosphingolipid biosynthesis - globo series	ko00603	1	9	386	4738	AT3G09020	K01988
Ubiquinone and other terpenoid-quinone biosynthesis	ko00130	6	35	386	4738	AT1G06570;AT1G51680;AT1G62940;AT1G65060;AT3G21240;AT4G28420	K00457+K01904+K01904+K01904+K01904+K00815
Steroid biosynthesis	ko00100	3	34	386	4738	AT2G34500;AT3G45130;AT5G24150	K09832+K01852+K00511
Pentose and glucuronate interconversions	ko00040	10	83	386	4738	AT1G11590;AT2G37770;AT2G45220;AT3G57510;AT4G03930;AT5G04310;AT5G14470;AT5G19730;AT5G49180;AT5G57655	K01051+K00011+K01051+K01184+K01051+K01728+K16190+K01051+K01051+K01805
Butanoate metabolism	ko00650	1	17	386	4738	AT2G02000	K01580
Ether lipid metabolism	ko00565	1	27	386	4738	AT3G05630	K01115
Diterpenoid biosynthesis	ko00904	3	22	386	4738	AT1G02400;AT1G15550;AT5G51810	K04125+K04124+K05282
Ascorbate and aldarate metabolism	ko00053	5	43	386	4738	AT1G14520;AT1G54100;AT3G09940;AT4G26850;AT5G14470	K00469+K14085+K08232+K14190+K16190
Fatty acid metabolism	ko01212	6	68	386	4738	AT2G33150;AT3G02610;AT3G04000;AT3G51840;AT4G17480;AT5G47350	K07513+K03921+K00059+K00232+K01074+K01074
