# Supplementary material for: Functional Characterization of the EMBRYONIC FLOWER 2 Gene Involved in Flowering in Ginkgo biloba
Source: Front Plant Sci. 2021 Jun 21;12:681166. doi: 10.3389/fpls.2021.681166 (PMC8451716; doi:10.3389/fpls.2021.681166)
Supplement: Supplementary file 1 [file Data_Sheet_1.zip › Table S9.XLS]

#KEGG_n	203	KEGG_N	4738
#Pathway	ko_ID	DEG	Gene	DEG_all	Gene_all
Pentose phosphate pathway	ko00030	2	58	203	4738	AT4G26530;AT5G24410	K01623+K01057
Lysine degradation	ko00310	3	27	203	4738	AT1G23800;AT1G54100;AT4G33150	K00128+K14085+K14157
Ether lipid metabolism	ko00565	2	27	203	4738	AT3G03530;AT3G05630	K01114+K01115
Arginine biosynthesis	ko00220	2	34	203	4738	AT4G08870;AT5G16570	K01476+K01915
Anthocyanin biosynthesis	ko00942	2	2	203	4738	AT4G14090;AT5G54060	K12338+K17193
RNA transport	ko03013	2	172	203	4738	AT1G71770;AT2G36660	K13126+K13126
Flavone and flavonol biosynthesis	ko00944	1	4	203	4738	AT5G07990	K05280
Cysteine and methionine metabolism	ko00270	5	117	203	4738	AT1G01480;AT4G08990;AT4G23600;AT5G15950;AT5G53970	K20772+K00558+K00815+K01611+K00815
Phenylalanine, tyrosine and tryptophan biosynthesis	ko00400	3	58	203	4738	AT4G23600;AT5G38530;AT5G53970	K00815+K06001+K00815
Carbon metabolism	ko01200	10	267	203	4738	AT1G20620;AT3G06810;AT3G49160;AT4G15530;AT4G18360;AT4G22110;AT4G26530;AT4G35090;AT5G14780;AT5G24410	K03781+K00249+K00873+K01006+K11517+K00121+K01623+K03781+K00122+K01057
Fatty acid metabolism	ko01212	5	68	203	4738	AT3G04000;AT3G06810;AT4G17480;AT5G16230;AT5G47350	K00059+K00249+K01074+K03921+K01074
Zeatin biosynthesis	ko00908	3	22	203	4738	AT2G36750;AT2G36800;AT3G63110	K13496+K13496+K10760
Biotin metabolism	ko00780	1	13	203	4738	AT3G04000	K00059
Lysine biosynthesis	ko00300	1	17	203	4738	AT1G54100	K14085
Terpenoid backbone biosynthesis	ko00900	4	58	203	4738	AT1G17050;AT3G14530;AT4G34350;AT5G58770	K05356+K13789+K03527+K11778
Purine metabolism	ko00230	3	162	203	4738	AT3G27060;AT3G49160;AT4G04955	K10808+K00873+K01466
Histidine metabolism	ko00340	2	18	203	4738	AT1G23800;AT1G54100	K00128+K14085
Photosynthesis	ko00195	1	74	203	4738	AT5G64040	K02701
Taurine and hypotaurine metabolism	ko00430	3	14	203	4738	AT2G02010;AT4G39650;AT5G39890	K01580+K18592+K10712
Glycerophospholipid metabolism	ko00564	2	89	203	4738	AT3G03530;AT3G05630	K01114+K01115
Diterpenoid biosynthesis	ko00904	3	22	203	4738	AT1G61120;AT5G07200;AT5G51810	K17982+K05282+K05282
Glutathione metabolism	ko00480	15	93	203	4738	AT1G02940;AT1G10370;AT1G17170;AT1G17180;AT1G49860;AT1G78380;AT2G29440;AT2G29460;AT2G29480;AT2G29490;AT3G24170;AT3G27060;AT4G08390;AT4G31870;AT4G39650	K00799+K00799+K00799+K00799+K00799+K00799+K00799+K00799+K00799+K00799+K00383+K10808+K00434+K00432+K18592
Limonene and pinene degradation	ko00903	7	40	203	4738	AT1G23800;AT3G53300;AT4G37320;AT4G37360;AT4G37410;AT4G37430;AT5G25130	K00128+K00517+K00517+K00517+K00517+K00517+K00517
Photosynthesis - antenna proteins	ko00196	1	22	203	4738	AT2G34430	K08912
Glycolysis / Gluconeogenesis	ko00010	7	118	203	4738	AT1G23800;AT1G54100;AT1G77120;AT3G49160;AT4G22110;AT4G26530;AT5G15140	K00128+K14085+K18857+K00873+K00121+K01623+K01785
Base excision repair	ko03410	1	43	203	4738	AT4G36050	K10772
Ubiquinone and other terpenoid-quinone biosynthesis	ko00130	2	35	203	4738	AT4G23600;AT5G53970	K00815+K00815
Fructose and mannose metabolism	ko00051	3	65	203	4738	AT1G02310;AT2G37770;AT4G26530	K19355+K00011+K01623
Spliceosome	ko03040	1	193	203	4738	AT4G16680	K12813
Phenylalanine metabolism	ko00360	3	42	203	4738	AT3G43670;AT4G23600;AT5G53970	K00276+K00815+K00815
Steroid biosynthesis	ko00100	2	34	203	4738	AT5G24150;AT5G24160	K00511+K00511
Fatty acid degradation	ko00071	5	41	203	4738	AT1G23800;AT1G54100;AT1G77120;AT3G06810;AT4G22110	K00128+K14085+K18857+K00249+K00121
Ubiquitin mediated proteolysis	ko04120	3	142	203	4738	AT1G02980;AT4G36410;AT5G22920	K03347+K10688+K10144
Ascorbate and aldarate metabolism	ko00053	5	43	203	4738	AT1G23800;AT1G54100;AT3G09940;AT4G08390;AT4G26260	K00128+K14085+K08232+K00434+K00469
Inositol phosphate metabolism	ko00562	2	69	203	4738	AT3G03530;AT4G26260	K01114+K00469
Alanine, aspartate and glutamate metabolism	ko00250	3	49	203	4738	AT2G02010;AT5G16570;AT5G65010	K01580+K01915+K01953
Starch and sucrose metabolism	ko00500	20	203	203	4738	AT1G11590;AT1G16980;AT1G62660;AT1G66280;AT1G69940;AT2G21590;AT2G47030;AT2G47550;AT3G03640;AT3G05610;AT3G09260;AT3G13784;AT3G23920;AT3G60140;AT4G02280;AT4G03930;AT4G25000;AT4G27550;AT5G27870;AT5G49180	K01051+K16055+K01193+K01188+K01051+K00975+K01051+K01051+K01188+K01051+K01188+K01193+K01177+K01188+K00695+K01051+K01176+K16055+K01051+K01051
Arachidonic acid metabolism	ko00590	2	17	203	4738	AT4G31870;AT4G39650	K00432+K18592
Arginine and proline metabolism	ko00330	6	57	203	4738	AT1G23800;AT1G54100;AT3G55610;AT4G08870;AT4G34710;AT5G15950	K00128+K14085+K12657+K01476+K01583+K01611
Fatty acid biosynthesis	ko00061	2	42	203	4738	AT3G04000;AT5G16230	K00059+K03921
Glycine, serine and threonine metabolism	ko00260	3	75	203	4738	AT1G54100;AT3G43670;AT5G38530	K14085+K00276+K06001
Sesquiterpenoid and triterpenoid biosynthesis	ko00909	2	24	203	4738	AT5G24150;AT5G24160	K00511+K00511
Circadian rhythm - plant	ko04712	5	39	203	4738	AT1G01060;AT1G56650;AT2G46830;AT5G08330;AT5G60100	K12133+K16166+K12134+K16221+K12131
Plant hormone signal transduction	ko04075	19	273	203	4738	AT1G16510;AT1G52830;AT1G72770;AT2G23030;AT2G29380;AT2G40330;AT2G47750;AT3G09870;AT3G16360;AT3G17600;AT4G12410;AT4G32280;AT4G38825;AT5G07210;AT5G13360;AT5G13370;AT5G18010;AT5G18050;AT5G50760	K14488+K14484+K14497+K14498+K14497+K14496+K14487+K14488+K14490+K14484+K14488+K14484+K14488+K14491+K14487+K14487+K14488+K14488+K14488
RNA degradation	ko03018	2	112	203	4738	AT1G71770;AT2G36660	K13126+K13126
Pentose and glucuronate interconversions	ko00040	10	83	203	4738	AT1G11590;AT1G23800;AT1G69940;AT2G37770;AT2G47030;AT2G47550;AT3G05610;AT4G03930;AT5G27870;AT5G49180	K01051+K00128+K01051+K00011+K01051+K01051+K01051+K01051+K01051+K01051
Glycosphingolipid biosynthesis - globo series	ko00603	1	9	203	4738	AT3G09020	K01988
Cutin, suberine and wax biosynthesis	ko00073	1	30	203	4738	AT2G33380	K17991
Porphyrin and chlorophyll metabolism	ko00860	3	48	203	4738	AT1G58290;AT3G44880;AT4G16690	K02492+K13071+K13544
Isoquinoline alkaloid biosynthesis	ko00950	3	23	203	4738	AT3G43670;AT4G23600;AT5G53970	K00276+K00815+K00815
Pyruvate metabolism	ko00620	4	87	203	4738	AT1G23800;AT1G54100;AT3G49160;AT4G15530	K00128+K14085+K00873+K01006
mRNA surveillance pathway	ko03015	3	115	203	4738	AT1G71770;AT2G36660;AT5G47880	K13126+K13126+K03265
Amino sugar and nucleotide sugar metabolism	ko00520	12	136	203	4738	AT2G21590;AT2G43570;AT2G43590;AT2G43620;AT3G08900;AT3G12500;AT4G19810;AT4G19820;AT4G33030;AT5G24090;AT5G26120;AT5G50750	K00975+K01183+K01183+K01183+K13379+K20547+K01183+K01183+K06118+K01183+K01209+K13379
Peroxisome	ko04146	5	88	203	4738	AT1G20620;AT4G18360;AT4G25100;AT4G35090;AT5G17380	K03781+K11517+K04564+K03781+K12261
Oxidative phosphorylation	ko00190	1	169	203	4738	AT1G17260	K01535
Galactose metabolism	ko00052	6	56	203	4738	AT1G62660;AT2G37770;AT3G13784;AT3G57520;AT4G01970;AT5G15140	K01193+K00011+K01193+K06617+K06611+K01785
Biosynthesis of unsaturated fatty acids	ko01040	2	29	203	4738	AT3G04000;AT5G16230	K00059+K03921
Protein processing in endoplasmic reticulum	ko04141	9	212	203	4738	AT1G02980;AT1G07400;AT1G09180;AT2G29500;AT3G21660;AT3G46230;AT3G53230;AT4G03510;AT5G51440	K03347+K13993+K07953+K13993+K14012+K13993+K13525+K10666+K13993
Stilbenoid, diarylheptanoid and gingerol biosynthesis	ko00945	6	42	203	4738	AT3G53300;AT4G37320;AT4G37360;AT4G37410;AT4G37430;AT5G25130	K00517+K00517+K00517+K00517+K00517+K00517
Flavonoid biosynthesis	ko00941	3	20	203	4738	AT1G61720;AT5G07990;AT5G63600	K08695+K05280+K05278
Fatty acid elongation	ko00062	4	35	203	4738	AT2G28630;AT4G17480;AT5G04530;AT5G47350	K15397+K01074+K15397+K01074
Carotenoid biosynthesis	ko00906	7	29	203	4738	AT2G27150;AT2G29090;AT3G19270;AT4G25700;AT4G32810;AT5G45340;AT5G52570	K09842+K09843+K09843+K15746+K17913+K09843+K15746
Monoterpenoid biosynthesis	ko00902	1	7	203	4738	AT3G61220	K15095
Propanoate metabolism	ko00640	1	34	203	4738	AT3G06810	K00249
Phenylpropanoid biosynthesis	ko00940	20	159	203	4738	AT1G21130;AT1G63140;AT1G66280;AT1G72680;AT1G80820;AT3G03640;AT3G09260;AT3G50990;AT3G60140;AT4G08770;AT4G08780;AT4G33420;AT4G36430;AT4G37990;AT5G06730;AT5G15180;AT5G39580;AT5G64100;AT5G64110;AT5G64120	K13066+K13066+K01188+K00083+K09753+K01188+K01188+K00430+K01188+K00430+K00430+K00430+K00430+K00083+K00430+K00430+K00430+K00430+K00430+K00430
Plant-pathogen interaction	ko04626	2	167	203	4738	AT2G41100;AT4G37010	K13448+K13448
Pyrimidine metabolism	ko00240	1	120	203	4738	AT3G27060	K10808
Biosynthesis of amino acids	ko01230	9	257	203	4738	AT1G54100;AT3G49160;AT3G55610;AT4G08870;AT4G23600;AT4G26530;AT5G16570;AT5G38530;AT5G53970	K14085+K00873+K12657+K01476+K00815+K01623+K01915+K06001+K00815
Vitamin B6 metabolism	ko00750	2	14	203	4738	AT1G17710;AT1G73010	K13248+K13248
Tropane, piperidine and pyridine alkaloid biosynthesis	ko00960	3	36	203	4738	AT3G43670;AT4G23600;AT5G53970	K00276+K00815+K00815
Aminoacyl-tRNA biosynthesis	ko00970	1	58	203	4738	AT1G17960	K01868
Glyoxylate and dicarboxylate metabolism	ko00630	5	76	203	4738	AT1G20620;AT4G18360;AT4G35090;AT5G14780;AT5G16570	K03781+K11517+K03781+K00122+K01915
Glycerolipid metabolism	ko00561	7	54	203	4738	AT1G23800;AT1G54100;AT1G73480;AT2G11810;AT2G37770;AT4G33030;AT5G01220	K00128+K14085+K01054+K03715+K00011+K06118+K06119
Tryptophan metabolism	ko00380	7	46	203	4738	AT1G20620;AT1G23800;AT1G54100;AT2G30770;AT3G44300;AT3G44310;AT4G35090	K03781+K00128+K14085+K11868+K01501+K01501+K03781
Butanoate metabolism	ko00650	1	17	203	4738	AT2G02010	K01580
Tyrosine metabolism	ko00350	5	41	203	4738	AT1G77120;AT3G43670;AT4G22110;AT4G23600;AT5G53970	K18857+K00276+K00121+K00815+K00815
Nitrogen metabolism	ko00910	7	42	203	4738	AT1G12940;AT1G37130;AT1G77760;AT3G44300;AT3G44310;AT3G45060;AT5G16570	K02575+K10534+K10534+K01501+K01501+K02575+K01915
Valine, leucine and isoleucine degradation	ko00280	3	48	203	4738	AT1G23800;AT1G54100;AT3G06810	K00128+K14085+K00249
Endocytosis	ko04144	1	143	203	4738	AT3G05630	K01115
Cyanoamino acid metabolism	ko00460	7	60	203	4738	AT1G66280;AT3G03640;AT3G09260;AT3G44300;AT3G44310;AT3G60140;AT4G39650	K01188+K01188+K01188+K01501+K01501+K01188+K18592
alpha-Linolenic acid metabolism	ko00592	2	37	203	4738	AT1G77120;AT3G25760	K18857+K10525
beta-Alanine metabolism	ko00410	5	41	203	4738	AT1G23800;AT1G54100;AT2G02010;AT3G06810;AT3G43670	K00128+K14085+K01580+K00249+K00276
Carbon fixation in photosynthetic organisms	ko00710	2	71	203	4738	AT4G15530;AT4G26530	K01006+K01623
